# Supplementary material for: Signal Recognition Particle RNA Contributes to Oxidative Stress Response in Deinococcus radiodurans by Modulating Catalase Localization
Source: Front Microbiol. 2020 Dec 18;11:613571. doi: 10.3389/fmicb.2020.613571 (PMC7775534; doi:10.3389/fmicb.2020.613571)
Supplement: Supplementary file 2 [file Data_Sheet_2.xlsx]

## Sheet: Table of Content
Table	Description
Supplementary Table S1	Strains and plasmids used in this study.
Supplementary Table S2	Primers used in this study.
Supplementary Table S3	Proteins showing differential expression in the whole cell lysates between R1 and Qpr6 KD strains.
Supplementary Table S4	Proteins identified in the periplasm of the D. radiodurans R1 strain.
Supplementary Table S5	Proteins showing differential expression in the periplasmic fractions between R1 and Qpr6 KD strains

## Sheet: Supplementary Table S1
Table S1. Strains and plasmids used in this study.
Strain ID	Description	Source
R1	Wild-type D. radiodurans R1 strain	ATCC 13939
Qpr6 KD	Qpr6 knockdown strain	This study
Qpr6 Com	Qpr6 complementary strain by expressing Qpr6 in the Qpr6 KD strain using pRADgro	This study
DR_1836 KD	DR_1836 knockdown strain	This study
DR_1836 Com	DR_1836 complementary strain by expressing DR_1836 in the DR_1836 KD strain using pRADgro	This study
R1_DR_1998GFP	R1 expressing GFP tagged DR_1998	This study
R1_DR_A0259His	R1 expressing 6×His tagged DR_A0259	This study
R1_DR_1769GFP	R1 expressing GFP tagged DR_1999	This study
R1_DR_A0202His	R1 expressing 6×His tagged DR_A0202	This study
R1_DR_1538His	R1 expressing 6×His tagged DR_1538	This study
BL21_DR_1836	BL21 strain expressing DR_1836 for protein purification	This study
Plasmids	Description	Source
pRADgro	Shuttle vector for E. coli and D. radiodurans using groESL promoter	Misra HS, et al.
pRADgro-Qpr6	pRADgro expressing Qpr6 under groESL promoter	This study
pRADgro-DR_1836	pRADgro expressing dr_1836 under groESL promoter	This study
pUC19mPheS	Plamid for gene mutation in D. radiodurans	Roland J. Saldanha, et al.
pUCIDT-Amp::KANkanp	Template of Kanamycin cassette	Roland J. Saldanha, et al.
pDeinoCre	Plasmid for curing Kanamycin cassette	Roland J. Saldanha, et al.
pUC19mPheS-Qpr6	Plasmid for Qpr6 deletion	This study
pUC19mPheS-DR_1836	Plasmid for DR_1836 deletion	This study
pRADgro-GFP	Template of GFP	Jordan K. Villa, et al.
pUC19mPheS-DR_1998GFP	Plasmid for tagging DR_1998 with GFP at the C terminus	This study
pUC19mPheS-DR_A0259His	Plasmid for tagging DR_A0259 with 6×His at the C terminus	This study
pUC19mPheS-DR_1769GFP	Plasmid for tagging DR_1769 with GFP at the C terminus	This study
pUC19mPheS-DR_A0202His	Plasmid for tagging DR_A0202 with 6×His at the C terminus	This study
pUC19mPheS-DR_1538His	Plasmid for tagging DR_1538 with 6×His at the C terminus	This study
pET28a	Plasmid for protein purification	Novagen
pET28a-DR_1836	pET28a expressing DR_1836 under T7 promoter	This study

## Sheet: Supplementary Table S2
Table S2. Primers used in this study.
Name	Sequence (5'-3')		Description
	Forward	Reverse
Qpr6 UP	tctagagtcgacctgcaggcatgcaTTTCACGTGGACGGCGAG	tatacgaacggtaCAATGCGGGAAGGATGGTA	Primers for constructing Qpr6 KD strain
Qpr6 DOWN	tatacgaacggtaCTTCCGGCAATGCTTTTT	aacagctatgaccatgattacgccaCGTTTGCCCGATGATCTG
Qpr6 Kan	taccatccttcccgcattgTACCGTTCGTATAGCATAC	aaaagcattgccggaagTACCGTTCGTATAATGTATGC
Qpr6 KD confirmation	taccatccttcccgcatt	tttctgtcaattgctctaagca
Qpr6 Com	attaCCGCGGatgttcgagtcgctgggc	attaGGATCCtcacttcttcatcttcaggttg	Primers for constructing Qpr6 Com strain
DR_1836 UP	tctagagtcgacctgcaggcatgcatcacgacccagaaacgca	tatacgaacggtagatgaagaagtgagggccgg	Primers for constructing DR_1836 KD strain
DR_1836 DOWN	tatacgaacggtagcgactcgaacatagtgcg	aacagctatgaccatgattacgccaaactcatcgtagacctcgatgt
DR_1836 Kan	tcacttcttcatcTACCGTTCGTATAGCATAC	atgttcgagtcgTACCGTTCGTATAATGTATGC
DR_1836 KD confirmation	aggcaacgtcatctcagtgacg	gaacccccgtgctagcct
DR_1836 Com	attaCCGCGGttgctggtgcagcgcagc	attaGGATCCgcattgccggaaggcaac	Primers for constructing DR_1836 Com strain
DR_1998GFP UP	tctagagtcgacctgcaggcatgcacctgatccacagccagaagc	AGTTCTTCGCCCTTGCTCATgtacaggctgctcgcctc	Primers for tagging DR_1998 with GFP at the C terminus
DR_1998GFP DOWN	CATACATTATACGAACGGTAgacaagctgagcacggaaac	aacagctatgaccatgattacgccagaattgcatcagcgtgacggt
DR_1998GFP GFP	ccgaggcgagcagcctgtacATGAGCAAGGGCGAAGAA	TGTATGCTATACGAACGGTACTTGTACAGTTCGTCCATGC
DR_1998GFP Kan	GCATGGACGAACTGTACAAGTACCGTTCGTATAGCATAC	gtttccgtgctcagcttgtcTACCG+C5,C17:C21
DR_1998GFP confirmation	atgcagtaccgcaacttc	ctgtttgctgggaaatgaaaa
DR_A0259His UP	ttctggggccgtccgcagctCACCACCACCACCACCACTACCGTTCGTATAGCATAC	TAGTGGTGGTGGTGGTGGTGagctgcggacggccccagaa	Primers for tagging DR_A0259 with 6×His at the C terminus
DR_A0259His DOWN	CATACATTATACGAACGGTAaccattagtcctcaaggtgg	atccccgggtaccgagctcgagcagggtgtcacccttct
DR_A0259GHis Kan	ttctggggccgtccgcagctCACCACCACCACCACCACTA	ccaccttgaggactaatggtTACCGTTCGTATAATGTATG
DR_A0259GHis confirmation	acaagggggccagcgccg	caaggtggcgtctattccg
DR_1769GFP UP	tctagagtcgacctgcaggcatgccgactgcacgcgctgagtccc	AACAGTTCTTCGCCCTTGCTgcggcgcacgacgcccgg	Primers for tagging DR_1998 with GFP at the C terminus
DR_1769GFP DOWN	CATACATTATACGAACGGTAagacagagcaaaagaagcgggc	atccccgggtaccgagctcgcacacccgaagaagtcgctgcc
DR_1769GFP Kan	cccgggcgtcgtgcgccgcATGAGCAAGGGCGAAGAACTG	ccgcttcttttgctctgtctTACCGTTCGTATAATGTATG
DR_1769GFP confirmation	ctgcgccgcgaaggcctgag	ggcagtcacggtggtcaccac
DR_A0202His UP	ttgtaaaacgacggccagtgatgatgcgtaaaacggcgct	TGTATGCTATACGAACGGTAGTGGTGGTGGTGGTGGTGgaacttggcgaagcgggtga	Primers for tagging DR_A0202 with 6×His at the C terminus
DR_A0202His DOWN	AGCATACATTATACGAACGGTAgcactctctcttttcggcct	atccccgggtaccgagctcggttgtaagccatggtgggca
DR_A0202GHis Kan	tcacccgcttcgccaagttcCACCACCACCACCACCACTACCGTTCGTATAGCATACA	aggccgaaaagagagagtgcTACCGTTCGTATAATGTATGCT
DR_A0202GHis confirmation	tctgaacggcctgcgctttc	AATTCCGGCTATATTACCCTGT
DR_1538His UP	ttgtaaaacgacggccagtggcgagcctttgacatcggcc	TAGTGGTGGTGGTGGTGGTGgccttcgagaatcgcttcgtgag	Primers for tagging DR_1538 with 6×His at the C terminus
DR_1538His DOWN	CATACATTATACGAACGGTAgtcgctcaagcaaaacgcgc	atccccgggtaccgagctcgtgccggcgtagatgtcttcg
DR_1538His Kan	gcCACCACCACCACCACCACTACCGTTCGTATAGCATACA	gcgcgttttgcttgagcgacTACCGTTCGTATAATGTATG
DR_1538His confirmation	ccgacttcgaggcgcacgtca	ttgagcattcccgcttcc
Qpr6 IVT	GACTTAATACGACTCACTATAGGGAGAcgccagacgtagggcagt	ttctgtcaattgctctaagcac	For generating template for Qpr6 in vitro transcription
DR_1836his	ggaattcCATATGatgttcgagtcgctgggc	cgcGGATCCtcacttcttcatcttcaggttg	For cloning DR_1836 coding sequence on pET28a
Qpr6-qRT-PCR	gctggtgcagcgcagcgc	attgccggaaggcaacggcacc	Primers for RT-qPCR
16S rRNA-qRT-PCR	TCGTGTCGTGAGATGTTGGGTT	AGACGCCTGCCGTTAAGCT

## Sheet: Supplementary Table S3
Table S3. Proteins showing differential expression in the whole cell lysates between R1 and Qpr6 KD strains.
					Normalized spectra counts
Identified Proteins	Accession Number	ID	p-value	Fold Change (Qpr6KD/R1)	R1_A	R1_B	R1_C	R1_D	Qpr6 KD_A	Qpr6 KD_B	Qpr6 KD_C	Qpr6 KD_D
Ferrous iron transport protein B OS=Deinococcus radiodurans (strain ATCC 13939 / DSM 20539 / JCM 16871 / LMG 4051 / NBRC 15346 / NCIMB 9279 / R1 / VKM B-1422) OX=243230 GN=DR_1219 PE=3 SV=1	Q9RV11_DEIRA	DR_1219	0.00067	0	5.6999	3.8518	4.1136	2.6174	0	0	0	0
Aldehyde dehydrogenase OS=Deinococcus radiodurans (strain ATCC 13939 / DSM 20539 / JCM 16871 / LMG 4051 / NBRC 15346 / NCIMB 9279 / R1 / VKM B-1422) OX=243230 GN=DR_A0220 PE=3 SV=1	Q9RYT8_DEIRA	DR_A0220	0.00077	0	3.8	1.9259	3.0852	4.3624	0	0	0	0
Iron-chelator utilization protein, putative OS=Deinococcus radiodurans (strain ATCC 13939 / DSM 20539 / JCM 16871 / LMG 4051 / NBRC 15346 / NCIMB 9279 / R1 / VKM B-1422) OX=243230 GN=DR_B0017 PE=4 SV=1	Q9RZU4_DEIRA	DR_B0017	0.0011	0	3.8	6.7407	3.0852	5.2349	0	0	0	0
N-acetyl-gamma-glutamyl-phosphate reductase OS=Deinococcus radiodurans (strain ATCC 13939 / DSM 20539 / JCM 16871 / LMG 4051 / NBRC 15346 / NCIMB 9279 / R1 / VKM B-1422) OX=243230 GN=argC PE=3 SV=1	ARGC_DEIRA	argC	0.021	0	1.9	1.9259	7.1988	5.2349	0	0	0	0
(S)-2-hydroxy-acid oxidase OS=Deinococcus radiodurans (strain ATCC 13939 / DSM 20539 / JCM 16871 / LMG 4051 / NBRC 15346 / NCIMB 9279 / R1 / VKM B-1422) OX=243230 GN=DR_1031 PE=3 SV=1	Q9RVJ7_DEIRA	DR_1031	0.024	0	2.85	2.8889	3.0852	0	0	0	0	0
TerF-related protein OS=Deinococcus radiodurans (strain ATCC 13939 / DSM 20539 / JCM 16871 / LMG 4051 / NBRC 15346 / NCIMB 9279 / R1 / VKM B-1422) OX=243230 GN=DR_A0057 PE=4 SV=1	Q9RZ97_DEIRA	DR_A0057	0.024	0	2.85	2.8889	0	2.6174	0	0	0	0
Uncharacterized protein OS=Deinococcus radiodurans (strain ATCC 13939 / DSM 20539 / JCM 16871 / LMG 4051 / NBRC 15346 / NCIMB 9279 / R1 / VKM B-1422) OX=243230 GN=DR_0286 PE=4 SV=1	Q9RXM4_DEIRA	DR_0286	0.024	0	5.6999	5.7777	5.142	0	0	0	0	0
Isoprenyl transferase OS=Deinococcus radiodurans (strain ATCC 13939 / DSM 20539 / JCM 16871 / LMG 4051 / NBRC 15346 / NCIMB 9279 / R1 / VKM B-1422) OX=243230 GN=uppS PE=3 SV=2	ISPT_DEIRA	uppS	0.025	0	3.8	0	3.0852	3.4899	0	0	0	0
Tellurium resistance protein TerA OS=Deinococcus radiodurans (strain ATCC 13939 / DSM 20539 / JCM 16871 / LMG 4051 / NBRC 15346 / NCIMB 9279 / R1 / VKM B-1422) OX=243230 GN=DR_2223 PE=4 SV=1	Q9RSA4_DEIRA	DR_2223	0.025	0	0	2.8889	3.0852	2.6174	0	0	0	0
Glutaryl-CoA dehydrogenase OS=Deinococcus radiodurans (strain ATCC 13939 / DSM 20539 / JCM 16871 / LMG 4051 / NBRC 15346 / NCIMB 9279 / R1 / VKM B-1422) OX=243230 GN=DR_A0337 PE=3 SV=1	Q9RYH6_DEIRA	DR_A0337	0.027	0	2.85	3.8518	3.0852	0	0	0	0	0
Uncharacterized protein OS=Deinococcus radiodurans (strain ATCC 13939 / DSM 20539 / JCM 16871 / LMG 4051 / NBRC 15346 / NCIMB 9279 / R1 / VKM B-1422) OX=243230 GN=DR_0190 PE=3 SV=1	Q9RXW5_DEIRA	DR_0190	0.027	0	3.8	2.8889	3.0852	0	0	0	0	0
DNA-binding response regulator OS=Deinococcus radiodurans (strain ATCC 13939 / DSM 20539 / JCM 16871 / LMG 4051 / NBRC 15346 / NCIMB 9279 / R1 / VKM B-1422) OX=243230 GN=DR_2415 PE=4 SV=1	Q9RRS0_DEIRA	DR_2415	0.028	0	3.8	2.8889	4.1136	0	0	0	0	0
Phosphate-specific transport system accessory protein PhoU homolog OS=Deinococcus radiodurans (strain ATCC 13939 / DSM 20539 / JCM 16871 / LMG 4051 / NBRC 15346 / NCIMB 9279 / R1 / VKM B-1422) OX=243230 GN=phoU PE=3 SV=1	PHOU_DEIRA	phoU	0.028	0	2.85	3.8518	4.1136	0	0	0	0	0
Aminotransferase, class V OS=Deinococcus radiodurans (strain ATCC 13939 / DSM 20539 / JCM 16871 / LMG 4051 / NBRC 15346 / NCIMB 9279 / R1 / VKM B-1422) OX=243230 GN=DR_1350 PE=3 SV=1	Q9RUN4_DEIRA	DR_1350	0.029	0	3.8	3.8518	0	2.6174	0	0	0	0
Uracil phosphoribosyltransferase OS=Deinococcus radiodurans (strain ATCC 13939 / DSM 20539 / JCM 16871 / LMG 4051 / NBRC 15346 / NCIMB 9279 / R1 / VKM B-1422) OX=243230 GN=upp PE=3 SV=1	UPP_DEIRA	upp	0.029	0	3.8	0	3.0852	2.6174	0	0	0	0
Uncharacterized protein OS=Deinococcus radiodurans (strain ATCC 13939 / DSM 20539 / JCM 16871 / LMG 4051 / NBRC 15346 / NCIMB 9279 / R1 / VKM B-1422) OX=243230 GN=DR_A0294 PE=4 SV=1	Q9RYL8_DEIRA	DR_A0294	0.038	0	4.75	0	3.0852	2.6174	0	0	0	0
Uncharacterized protein OS=Deinococcus radiodurans (strain ATCC 13939 / DSM 20539 / JCM 16871 / LMG 4051 / NBRC 15346 / NCIMB 9279 / R1 / VKM B-1422) OX=243230 GN=DR_1135 PE=4 SV=1	Q9RV94_DEIRA	DR_1135	0.04	0	2.85	5.7777	4.1136	0	0	0	0	0
Uncharacterized protein OS=Deinococcus radiodurans (strain ATCC 13939 / DSM 20539 / JCM 16871 / LMG 4051 / NBRC 15346 / NCIMB 9279 / R1 / VKM B-1422) OX=243230 GN=DR_1693 PE=4 SV=1	Q9RTR3_DEIRA	DR_1693	0.00034	0.1	5.6999	4.8148	6.1704	4.3624	0	2.0287	0	0
Phosphoadenosine phosphosulfate reductase OS=Deinococcus radiodurans (strain ATCC 13939 / DSM 20539 / JCM 16871 / LMG 4051 / NBRC 15346 / NCIMB 9279 / R1 / VKM B-1422) OX=243230 GN=cysH PE=3 SV=1	CYSH_DEIRA	cysH	0.00091	0.1	7.5999	5.7777	6.1704	7.8523	0	0	3.382	0
Pseudouridine synthase OS=Deinococcus radiodurans (strain ATCC 13939 / DSM 20539 / JCM 16871 / LMG 4051 / NBRC 15346 / NCIMB 9279 / R1 / VKM B-1422) OX=243230 GN=DR_0896 PE=3 SV=1	Q9RVX5_DEIRA	DR_0896	0.0031	0.1	5.6999	5.7777	5.142	2.6174	0	2.0287	0	0
Succinyl-CoA:3-ketoacid-CoA transferase, putative OS=Deinococcus radiodurans (strain ATCC 13939 / DSM 20539 / JCM 16871 / LMG 4051 / NBRC 15346 / NCIMB 9279 / R1 / VKM B-1422) OX=243230 GN=DR_A0054 PE=3 SV=1	Q9RZA0_DEIRA	DR_A0054	0.0022	0.2	4.75	3.8518	4.1136	4.3624	0	2.0287	0	2.1286
Glucokinase OS=Deinococcus radiodurans (strain ATCC 13939 / DSM 20539 / JCM 16871 / LMG 4051 / NBRC 15346 / NCIMB 9279 / R1 / VKM B-1422) OX=243230 GN=DR_2296 PE=4 SV=1	Q9RS31_DEIRA	DR_2296	0.0037	0.2	3.8	2.8889	4.1136	2.6174	0	2.0287	0	0
Putative esterase DR_2406 OS=Deinococcus radiodurans (strain ATCC 13939 / DSM 20539 / JCM 16871 / LMG 4051 / NBRC 15346 / NCIMB 9279 / R1 / VKM B-1422) OX=243230 GN=DR_2406 PE=3 SV=1	Y2406_DEIRA	DR_2406	0.0043	0.2	4.75	4.8148	5.142	3.4899	3.068	0	0	0
Oxidoreductase, short-chain dehydrogenase/reductase family OS=Deinococcus radiodurans (strain ATCC 13939 / DSM 20539 / JCM 16871 / LMG 4051 / NBRC 15346 / NCIMB 9279 / R1 / VKM B-1422) OX=243230 GN=DR_0543 PE=4 SV=1	Q9RWX2_DEIRA	DR_0543	0.0069	0.2	4.75	4.8148	3.0852	4.3624	3.068	0	0	0
ABC transporter, ATP-binding protein OS=Deinococcus radiodurans (strain ATCC 13939 / DSM 20539 / JCM 16871 / LMG 4051 / NBRC 15346 / NCIMB 9279 / R1 / VKM B-1422) OX=243230 GN=DR_0095 PE=4 SV=1	Q9RY55_DEIRA	DR_0095	0.0098	0.2	3.8	3.8518	4.1136	1.745	0	0	0	2.1286
Acetolactate synthase OS=Deinococcus radiodurans (strain ATCC 13939 / DSM 20539 / JCM 16871 / LMG 4051 / NBRC 15346 / NCIMB 9279 / R1 / VKM B-1422) OX=243230 GN=DR_1516 PE=3 SV=1	Q9RU76_DEIRA	DR_1516	0.0099	0.2	5.6999	10.593	8.2271	4.3624	2.0453	0	0	3.1929
UPF0192 protein DR_A0293 OS=Deinococcus radiodurans (strain ATCC 13939 / DSM 20539 / JCM 16871 / LMG 4051 / NBRC 15346 / NCIMB 9279 / R1 / VKM B-1422) OX=243230 GN=DR_A0293 PE=3 SV=1	Y2993_DEIRA	DR_A0293	0.018	0.2	6.6499	4.8148	5.142	8.7248	5.1133	0	0	0
Uncharacterized protein OS=Deinococcus radiodurans (strain ATCC 13939 / DSM 20539 / JCM 16871 / LMG 4051 / NBRC 15346 / NCIMB 9279 / R1 / VKM B-1422) OX=243230 GN=DR_2146 PE=4 SV=1	Q9RSH8_DEIRA	DR_2146	0.019	0.2	4.75	4.8148	3.0852	2.6174	3.068	0	0	0
Kynureninase OS=Deinococcus radiodurans (strain ATCC 13939 / DSM 20539 / JCM 16871 / LMG 4051 / NBRC 15346 / NCIMB 9279 / R1 / VKM B-1422) OX=243230 GN=kynU PE=3 SV=2	KYNU_DEIRA	kynU	0.021	0.2	4.75	2.8889	4.1136	2.6174	0	3.043	0	0
Acetylornithine deacetylase, putative OS=Deinococcus radiodurans (strain ATCC 13939 / DSM 20539 / JCM 16871 / LMG 4051 / NBRC 15346 / NCIMB 9279 / R1 / VKM B-1422) OX=243230 GN=DR_2239 PE=4 SV=1	Q9RS88_DEIRA	DR_2239	0.04	0.2	3.8	4.8148	6.1704	2.6174	4.0907	0	0	0
S-layer-like array-related protein OS=Deinococcus radiodurans (strain ATCC 13939 / DSM 20539 / JCM 16871 / LMG 4051 / NBRC 15346 / NCIMB 9279 / R1 / VKM B-1422) OX=243230 GN=DR_1115 PE=4 SV=1	Q9RVB4_DEIRA	DR_1115	0.0013	0.3	26.6	19.259	21.596	30.537	11.249	9.129	5.6367	4.2572
Signal peptidase I OS=Deinococcus radiodurans (strain ATCC 13939 / DSM 20539 / JCM 16871 / LMG 4051 / NBRC 15346 / NCIMB 9279 / R1 / VKM B-1422) OX=243230 GN=DR_1427 PE=3 SV=1	Q9RUF9_DEIRA	DR_1427	0.0043	0.3	5.6999	8.6666	6.1704	6.1073	2.0453	3.043	3.382	0
Amino acid ABC transporter, ATP-binding protein OS=Deinococcus radiodurans (strain ATCC 13939 / DSM 20539 / JCM 16871 / LMG 4051 / NBRC 15346 / NCIMB 9279 / R1 / VKM B-1422) OX=243230 GN=DR_1648 PE=4 SV=1	Q9RTV6_DEIRA	DR_1648	0.0066	0.3	9.4999	6.7407	7.1988	10.47	5.1133	3.043	0	3.1929
Phosphoenolpyruvate synthase OS=Deinococcus radiodurans (strain ATCC 13939 / DSM 20539 / JCM 16871 / LMG 4051 / NBRC 15346 / NCIMB 9279 / R1 / VKM B-1422) OX=243230 GN=ppsA PE=3 SV=2	PPSA_DEIRA	ppsA	0.01	0.3	4.75	4.8148	4.1136	3.4899	2.0453	3.043	0	0
Uncharacterized protein OS=Deinococcus radiodurans (strain ATCC 13939 / DSM 20539 / JCM 16871 / LMG 4051 / NBRC 15346 / NCIMB 9279 / R1 / VKM B-1422) OX=243230 GN=DR_1940 PE=4 SV=1	Q9RT29_DEIRA	DR_1940	0.012	0.3	16.15	16.37	13.369	30.537	4.0907	7.1003	4.5094	4.2572
Nitrilase-related protein OS=Deinococcus radiodurans (strain ATCC 13939 / DSM 20539 / JCM 16871 / LMG 4051 / NBRC 15346 / NCIMB 9279 / R1 / VKM B-1422) OX=243230 GN=DR_2433 PE=4 SV=1	Q9RRQ5_DEIRA	DR_2433	0.034	0.3	4.75	6.7407	6.1704	3.4899	4.0907	3.043	0	0
tRNA-cytidine(32) 2-sulfurtransferase OS=Deinococcus radiodurans (strain ATCC 13939 / DSM 20539 / JCM 16871 / LMG 4051 / NBRC 15346 / NCIMB 9279 / R1 / VKM B-1422) OX=243230 GN=ttcA PE=3 SV=1	TTCA_DEIRA	ttcA	0.04	0.3	5.6999	4.8148	5.142	1.745	0	3.043	0	2.1286
Uncharacterized protein OS=Deinococcus radiodurans (strain ATCC 13939 / DSM 20539 / JCM 16871 / LMG 4051 / NBRC 15346 / NCIMB 9279 / R1 / VKM B-1422) OX=243230 GN=DR_2019 PE=4 SV=1	Q9RSV3_DEIRA	DR_2019	0.015	0.4	4.75	4.8148	5.142	4.3624	3.068	0	3.382	2.1286
Uncharacterized protein OS=Deinococcus radiodurans (strain ATCC 13939 / DSM 20539 / JCM 16871 / LMG 4051 / NBRC 15346 / NCIMB 9279 / R1 / VKM B-1422) OX=243230 GN=DR_A0006 PE=1 SV=1	Q9RZE3_DEIRA	DR_A0006	0.016	0.4	6.6499	9.6296	8.2271	9.5973	6.136	4.0573	0	4.2572
Uncharacterized protein OS=Deinococcus radiodurans (strain ATCC 13939 / DSM 20539 / JCM 16871 / LMG 4051 / NBRC 15346 / NCIMB 9279 / R1 / VKM B-1422) OX=243230 GN=DR_1422 PE=4 SV=1	Q9RUG4_DEIRA	DR_1422	0.02	0.4	4.75	3.8518	6.1704	3.4899	3.068	2.0287	0	2.1286
Uncharacterized protein OS=Deinococcus radiodurans (strain ATCC 13939 / DSM 20539 / JCM 16871 / LMG 4051 / NBRC 15346 / NCIMB 9279 / R1 / VKM B-1422) OX=243230 GN=DR_A0190 PE=4 SV=1	Q9RYW6_DEIRA	DR_A0190	0.021	0.4	9.4999	10.593	8.2271	15.705	5.1133	3.043	7.8914	3.1929
General stress protein 26, putative OS=Deinococcus radiodurans (strain ATCC 13939 / DSM 20539 / JCM 16871 / LMG 4051 / NBRC 15346 / NCIMB 9279 / R1 / VKM B-1422) OX=243230 GN=DR_1146 PE=4 SV=1	Q9RV83_DEIRA	DR_1146	0.023	0.4	6.6499	6.7407	10.284	6.1073	6.136	0	2.2547	2.1286
Uncharacterized protein OS=Deinococcus radiodurans (strain ATCC 13939 / DSM 20539 / JCM 16871 / LMG 4051 / NBRC 15346 / NCIMB 9279 / R1 / VKM B-1422) OX=243230 GN=DR_0758 PE=4 SV=1	Q9RWB1_DEIRA	DR_0758	0.034	0.4	7.5999	7.7037	7.1988	5.2349	0	2.0287	3.382	6.3858
Glycosyl hydrolase, family 13 OS=Deinococcus radiodurans (strain ATCC 13939 / DSM 20539 / JCM 16871 / LMG 4051 / NBRC 15346 / NCIMB 9279 / R1 / VKM B-1422) OX=243230 GN=DR_1141 PE=4 SV=1	Q9RV88_DEIRA	DR_1141	0.0014	0.5	15.2	12.518	10.284	14.832	7.1587	7.1003	5.6367	6.3858
Aminotransferase OS=Deinococcus radiodurans (strain ATCC 13939 / DSM 20539 / JCM 16871 / LMG 4051 / NBRC 15346 / NCIMB 9279 / R1 / VKM B-1422) OX=243230 GN=DR_0623 PE=3 SV=1	Q9RWP3_DEIRA	DR_0623	0.0072	0.5	11.4	9.6296	9.2555	7.8523	6.136	3.043	6.7641	4.2572
Far-related protein OS=Deinococcus radiodurans (strain ATCC 13939 / DSM 20539 / JCM 16871 / LMG 4051 / NBRC 15346 / NCIMB 9279 / R1 / VKM B-1422) OX=243230 GN=DR_1717 PE=4 SV=1	Q9RTP0_DEIRA	DR_1717	0.014	0.5	8.5499	11.555	11.312	6.9798	3.068	6.086	4.5094	6.3858
Iron ABC transporter, periplasmic substrate-binding protein OS=Deinococcus radiodurans (strain ATCC 13939 / DSM 20539 / JCM 16871 / LMG 4051 / NBRC 15346 / NCIMB 9279 / R1 / VKM B-1422) OX=243230 GN=DR_B0125 PE=4 SV=1	Q9RZK2_DEIRA	DR_B0125	0.02	0.5	56.999	56.815	56.562	89.865	44.997	30.43	40.584	23.414
Uncharacterized protein OS=Deinococcus radiodurans (strain ATCC 13939 / DSM 20539 / JCM 16871 / LMG 4051 / NBRC 15346 / NCIMB 9279 / R1 / VKM B-1422) OX=243230 GN=DR_2614 PE=4 SV=1	Q9RR82_DEIRA	DR_2614	0.02	0.5	7.5999	9.6296	12.341	7.8523	3.068	6.086	6.7641	3.1929
Ribonucleoside-diphosphate reductase, beta chain OS=Deinococcus radiodurans (strain ATCC 13939 / DSM 20539 / JCM 16871 / LMG 4051 / NBRC 15346 / NCIMB 9279 / R1 / VKM B-1422) OX=243230 GN=DR_B0109 PE=4 SV=1	Q9RZL6_DEIRA	DR_B0109	0.03	0.5	13.3	13.481	19.539	22.684	8.1813	14.201	5.6367	7.4501
Uncharacterized protein OS=Deinococcus radiodurans (strain ATCC 13939 / DSM 20539 / JCM 16871 / LMG 4051 / NBRC 15346 / NCIMB 9279 / R1 / VKM B-1422) OX=243230 GN=DR_0025 PE=4 SV=1	Q9RYC5_DEIRA	DR_0025	0.033	0.5	18.05	20.222	16.454	20.067	18.408	10.143	4.5094	6.3858
Acyl-CoA dehydrogenase, putative OS=Deinococcus radiodurans (strain ATCC 13939 / DSM 20539 / JCM 16871 / LMG 4051 / NBRC 15346 / NCIMB 9279 / R1 / VKM B-1422) OX=243230 GN=DR_A0196 PE=3 SV=1	Q9RYW0_DEIRA	DR_A0196	0.035	0.5	8.5499	8.6666	6.1704	4.3624	4.0907	5.0716	3.382	2.1286
Protoporphyrinogen oxidase OS=Deinococcus radiodurans (strain ATCC 13939 / DSM 20539 / JCM 16871 / LMG 4051 / NBRC 15346 / NCIMB 9279 / R1 / VKM B-1422) OX=243230 GN=DR_1130 PE=3 SV=1	Q9RV99_DEIRA	DR_1130	0.0043	2	6.6499	8.6666	8.2271	13.087	15.34	17.244	22.547	18.093
UDP-galactose-lipid carrier transferase OS=Deinococcus radiodurans (strain ATCC 13939 / DSM 20539 / JCM 16871 / LMG 4051 / NBRC 15346 / NCIMB 9279 / R1 / VKM B-1422) OX=243230 GN=DR_A0034 PE=4 SV=1	Q9RZC0_DEIRA	DR_A0034	0.036	2	2.85	3.8518	0	3.4899	5.1133	5.0716	5.6367	4.2572
UDP-N-acetylglucosamine--N-acetylmuramyl-(pentapeptide) pyrophosphoryl-undecaprenol N-acetylglucosamine transferase OS=Deinococcus radiodurans (strain ATCC 13939 / DSM 20539 / JCM 16871 / LMG 4051 / NBRC 15346 / NCIMB 9279 / R1 / VKM B-1422) OX=243230 GN=murG PE=3 SV=2	MURG_DEIRA	murG	0.033	2.2	0	2.8889	3.0852	4.3624	4.0907	6.086	6.7641	5.3215
Uncharacterized protein OS=Deinococcus radiodurans (strain ATCC 13939 / DSM 20539 / JCM 16871 / LMG 4051 / NBRC 15346 / NCIMB 9279 / R1 / VKM B-1422) OX=243230 GN=DR_A0144 PE=4 SV=1	Q9RZ09_DEIRA	DR_A0144	0.0094	2.4	1.9	2.8889	3.0852	0	5.1133	5.0716	4.5094	4.2572
Uncharacterized protein OS=Deinococcus radiodurans (strain ATCC 13939 / DSM 20539 / JCM 16871 / LMG 4051 / NBRC 15346 / NCIMB 9279 / R1 / VKM B-1422) OX=243230 GN=DR_2592 PE=4 SV=1	Q9RRA2_DEIRA	DR_2592	0.032	2.4	3.8	3.8518	4.1136	0	4.0907	7.1003	9.0188	7.4501
Uncharacterized protein OS=Deinococcus radiodurans (strain ATCC 13939 / DSM 20539 / JCM 16871 / LMG 4051 / NBRC 15346 / NCIMB 9279 / R1 / VKM B-1422) OX=243230 GN=DR_0685 PE=4 SV=1	Q9RWI3_DEIRA	DR_0685	0.0073	2.5	6.6499	9.6296	8.2271	0	18.408	14.201	15.783	13.836
Isocitrate lyase OS=Deinococcus radiodurans (strain ATCC 13939 / DSM 20539 / JCM 16871 / LMG 4051 / NBRC 15346 / NCIMB 9279 / R1 / VKM B-1422) OX=243230 GN=DR_0828 PE=4 SV=1	Q9RW41_DEIRA	DR_0828	0.00035	2.7	11.4	8.6666	10.284	13.96	31.703	23.33	33.82	28.736
Uncharacterized protein OS=Deinococcus radiodurans (strain ATCC 13939 / DSM 20539 / JCM 16871 / LMG 4051 / NBRC 15346 / NCIMB 9279 / R1 / VKM B-1422) OX=243230 GN=DR_0041 PE=4 SV=1	Q9RYA9_DEIRA	DR_0041	0.049	2.7	2.85	0	0	1.745	3.068	3.043	2.2547	4.2572
Transcription antitermination protein NusB OS=Deinococcus radiodurans (strain ATCC 13939 / DSM 20539 / JCM 16871 / LMG 4051 / NBRC 15346 / NCIMB 9279 / R1 / VKM B-1422) OX=243230 GN=nusB PE=3 SV=1	NUSB_DEIRA	nusB	0.024	2.8	2.85	1.9259	0	3.4899	3.068	7.1003	5.6367	7.4501
Uncharacterized protein OS=Deinococcus radiodurans (strain ATCC 13939 / DSM 20539 / JCM 16871 / LMG 4051 / NBRC 15346 / NCIMB 9279 / R1 / VKM B-1422) OX=243230 GN=DR_2527 PE=4 SV=1	Q9RRG5_DEIRA	DR_2527	0.029	3.3	2.85	1.9259	0	0	5.1133	4.0573	4.5094	2.1286
Alpha-amlyase OS=Deinococcus radiodurans (strain ATCC 13939 / DSM 20539 / JCM 16871 / LMG 4051 / NBRC 15346 / NCIMB 9279 / R1 / VKM B-1422) OX=243230 GN=DR_0933 PE=1 SV=1	Q9RVT9_DEIRA	DR_0933	0.01	4.2	0	0	3.0852	2.6174	6.136	7.1003	3.382	7.4501
Uncharacterized protein OS=Deinococcus radiodurans (strain ATCC 13939 / DSM 20539 / JCM 16871 / LMG 4051 / NBRC 15346 / NCIMB 9279 / R1 / VKM B-1422) OX=243230 GN=DR_2377 PE=4 SV=1	Q9RRV8_DEIRA	DR_2377	0.029	4.6	0	0	0	4.3624	6.136	4.0573	6.7641	3.1929
Uncharacterized protein OS=Deinococcus radiodurans (strain ATCC 13939 / DSM 20539 / JCM 16871 / LMG 4051 / NBRC 15346 / NCIMB 9279 / R1 / VKM B-1422) OX=243230 GN=DR_0686 PE=4 SV=1	Q9RWI2_DEIRA	DR_0686	0.0051	7.9	0	0	0	1.745	4.0907	2.0287	4.5094	3.1929
Uncharacterized protein OS=Deinococcus radiodurans (strain ATCC 13939 / DSM 20539 / JCM 16871 / LMG 4051 / NBRC 15346 / NCIMB 9279 / R1 / VKM B-1422) OX=243230 GN=DR_0396 PE=4 SV=1	Q9RXB9_DEIRA	DR_0396	0.046	11	0	0	0	1.745	5.1133	6.086	0	7.4501
Streptomycin biosynthesis protein StrI-related protein OS=Deinococcus radiodurans (strain ATCC 13939 / DSM 20539 / JCM 16871 / LMG 4051 / NBRC 15346 / NCIMB 9279 / R1 / VKM B-1422) OX=243230 GN=DR_1362 PE=4 SV=1	Q9RUM2_DEIRA	DR_1362	0.00033	Only detected in Qpr6 KD	0	0	0	0	3.068	5.0716	3.382	5.3215
Arylesterase/monoxygenase OS=Deinococcus radiodurans (strain ATCC 13939 / DSM 20539 / JCM 16871 / LMG 4051 / NBRC 15346 / NCIMB 9279 / R1 / VKM B-1422) OX=243230 GN=DR_B0033 PE=4 SV=1	Q9RZT0_DEIRA	DR_B0033	0.00062	Only detected in Qpr6 KD	0	0	0	0	3.068	3.043	5.6367	4.2572
Phosphoglycerate mutase, putative OS=Deinococcus radiodurans (strain ATCC 13939 / DSM 20539 / JCM 16871 / LMG 4051 / NBRC 15346 / NCIMB 9279 / R1 / VKM B-1422) OX=243230 GN=DR_1393 PE=3 SV=1	Q9RUJ3_DEIRA	DR_1393	0.024	Only detected in Qpr6 KD	0	0	0	0	2.0453	0	2.2547	2.1286
V-type ATP synthase, K subunit OS=Deinococcus radiodurans (strain ATCC 13939 / DSM 20539 / JCM 16871 / LMG 4051 / NBRC 15346 / NCIMB 9279 / R1 / VKM B-1422) OX=243230 GN=DR_0696 PE=4 SV=1	Q9RWH2_DEIRA	DR_0696	0.028	Only detected in Qpr6 KD	0	0	0	0	4.0907	3.043	0	4.2572
Uncharacterized protein OS=Deinococcus radiodurans (strain ATCC 13939 / DSM 20539 / JCM 16871 / LMG 4051 / NBRC 15346 / NCIMB 9279 / R1 / VKM B-1422) OX=243230 GN=DR_1242 PE=4 SV=1	Q9RUY8_DEIRA	DR_1242	0.03	Only detected in Qpr6 KD	0	0	0	0	3.068	0	4.5094	3.1929

## Sheet: Supplementary Table S4
Table S4. Proteins identified in the periplasm of the D. radiodurans R1 strain.
			Predicted Localization				Normalized spectra counts
Identified Proteins	Accession Number	ID	LocTree3	PSORTb	Gpos-mPLoc	SignalP-5.0	R1_A	R1_B	R1_C	R1_D
Hexagonally packed intermediate-layer surface protein OS=Deinococcus radiodurans (strain ATCC 13939 / DSM 20539 / JCM 16871 / LMG 4051 / NBRC 15346 / NCIMB 9279 / R1 / VKM B-1422) OX=243230 GN=hpi PE=3 SV=1	HPI_DEIRA	hpi	Secreted	Cellwall	Cell Wall	Lipoprotein Signal Peptide	1010.5	1616.5	1532.4	1436.3
S-layer protein SlpA OS=Deinococcus radiodurans (strain ATCC 13939 / DSM 20539 / JCM 16871 / LMG 4051 / NBRC 15346 / NCIMB 9279 / R1 / VKM B-1422) OX=243230 GN=slpA PE=1 SV=1	SLPA_DEIRA	slpA	Secreted	Cellwall	Cell Wall/Extracellular	Signal Peptide	392.72	415.96	546.78	457.86
Extracellular nuclease, putative OS=Deinococcus radiodurans (strain ATCC 13939 / DSM 20539 / JCM 16871 / LMG 4051 / NBRC 15346 / NCIMB 9279 / R1 / VKM B-1422) OX=243230 GN=DR_B0067 PE=4 SV=1	Q9RZQ3_DEIRA	DR_B0067	Secreted	Extracellular	Extracellular	Lipoprotein Signal Peptide	183.19	233.09	250.27	185.3
Uncharacterized protein OS=Deinococcus radiodurans (strain ATCC 13939 / DSM 20539 / JCM 16871 / LMG 4051 / NBRC 15346 / NCIMB 9279 / R1 / VKM B-1422) OX=243230 GN=DR_2310 PE=4 SV=1	Q9RS17_DEIRA	DR_2310	Secreted	Unknown	Extracellular	Other	105.36	125.07	116.97	102.94
Probable subtilase-type serine protease DR_A0283 OS=Deinococcus radiodurans (strain ATCC 13939 / DSM 20539 / JCM 16871 / LMG 4051 / NBRC 15346 / NCIMB 9279 / R1 / VKM B-1422) OX=243230 GN=DR_A0283 PE=1 SV=1	SUB2_DEIRA	DR_A0283	Secreted	Extracellular	Extracellular	Lipoprotein Signal Peptide	93.392	115.6	109.72	96.082
Outer membrane protein OS=Deinococcus radiodurans (strain ATCC 13939 / DSM 20539 / JCM 16871 / LMG 4051 / NBRC 15346 / NCIMB 9279 / R1 / VKM B-1422) OX=243230 GN=DR_0379 PE=4 SV=1	Q9RXD5_DEIRA	DR_0379	Outer Membrane	Unknown	Extracellular	Signal Peptide	78.425	78.644	99.745	84.317
Uncharacterized protein OS=Deinococcus radiodurans (strain ATCC 13939 / DSM 20539 / JCM 16871 / LMG 4051 / NBRC 15346 / NCIMB 9279 / R1 / VKM B-1422) OX=243230 GN=DR_2517 PE=4 SV=1	Q9RRH4_DEIRA	DR_2517	fimbrium	Unknown	Extracellular	Lipoprotein Signal Peptide	62.261	91.909	90.677	90.199
Uncharacterized protein OS=Deinococcus radiodurans (strain ATCC 13939 / DSM 20539 / JCM 16871 / LMG 4051 / NBRC 15346 / NCIMB 9279 / R1 / VKM B-1422) OX=243230 GN=DR_B0068 PE=4 SV=1	Q9RZQ2_DEIRA	DR_B0068	fimbrium	Unknown	Extracellular	Lipoprotein Signal Peptide	50.288	84.329	73.448	63.728
Elongation factor Tu OS=Deinococcus radiodurans (strain ATCC 13939 / DSM 20539 / JCM 16871 / LMG 4051 / NBRC 15346 / NCIMB 9279 / R1 / VKM B-1422) OX=243230 GN=tufA PE=3 SV=1	EFTU_DEIRA	tufA	Cytoplasm	Cytoplasm	Cytoplasm	Other	84.412	57.799	69.821	42.158
Uncharacterized protein DR_A0282 OS=Deinococcus radiodurans (strain ATCC 13939 / DSM 20539 / JCM 16871 / LMG 4051 / NBRC 15346 / NCIMB 9279 / R1 / VKM B-1422) OX=243230 GN=DR_A0282 PE=1 SV=1	Y282_DEIRA	DR_A0282	Secreted	Unknown	Extracellular	Other	52.084	68.221	70.728	60.787
N-glycosidase F, putative OS=Deinococcus radiodurans (strain ATCC 13939 / DSM 20539 / JCM 16871 / LMG 4051 / NBRC 15346 / NCIMB 9279 / R1 / VKM B-1422) OX=243230 GN=DR_A0325 PE=4 SV=1	Q9RYI7_DEIRA	DR_A0325	Secreted	Unknown	Extracellular	Lipoprotein Signal Peptide	41.308	60.641	60.754	50.002
S-layer-like array-related protein OS=Deinococcus radiodurans (strain ATCC 13939 / DSM 20539 / JCM 16871 / LMG 4051 / NBRC 15346 / NCIMB 9279 / R1 / VKM B-1422) OX=243230 GN=DR_1185 PE=4 SV=1	Q9RV45_DEIRA	DR_1185	Periplasm	Unknown	Extracellular	Signal Peptide	41.907	37.901	47.152	53.924
Chaperone protein DnaK OS=Deinococcus radiodurans (strain ATCC 13939 / DSM 20539 / JCM 16871 / LMG 4051 / NBRC 15346 / NCIMB 9279 / R1 / VKM B-1422) OX=243230 GN=dnaK PE=1 SV=3	DNAK_DEIRA	dnaK	Cytoplasm	Cytoplasm	Cytoplasm	Other	48.492	41.691	49.872	37.256
Serine protease, subtilase family OS=Deinococcus radiodurans (strain ATCC 13939 / DSM 20539 / JCM 16871 / LMG 4051 / NBRC 15346 / NCIMB 9279 / R1 / VKM B-1422) OX=243230 GN=DR_B0069 PE=4 SV=1	Q9RZQ1_DEIRA	DR_B0069	Secreted	Extracellular	Extracellular	Lipoprotein Signal Peptide	44.301	45.481	41.711	33.335
Uncharacterized protein OS=Deinococcus radiodurans (strain ATCC 13939 / DSM 20539 / JCM 16871 / LMG 4051 / NBRC 15346 / NCIMB 9279 / R1 / VKM B-1422) OX=243230 GN=DR_1447 PE=4 SV=1	Q9RUE0_DEIRA	DR_1447	Cytoplasm	Extracellular	Extracellular	Other	47.294	38.848	38.084	38.237
Probable ABC transporter-binding protein DR_1571 OS=Deinococcus radiodurans (strain ATCC 13939 / DSM 20539 / JCM 16871 / LMG 4051 / NBRC 15346 / NCIMB 9279 / R1 / VKM B-1422) OX=243230 GN=DR_1571 PE=1 SV=1	UF71_DEIRA	DR_1571	Periplasm	Cellwall	Cell Membrane	Signal Peptide	40.709	41.691	30.83	38.237
5`-nucleotidase family protein OS=Deinococcus radiodurans (strain ATCC 13939 / DSM 20539 / JCM 16871 / LMG 4051 / NBRC 15346 / NCIMB 9279 / R1 / VKM B-1422) OX=243230 GN=DR_0505 PE=3 SV=1	Q9RX10_DEIRA	DR_0505	Periplasm	Cellwall	Cell Membrane/ Cytoplasm	Lipoprotein Signal Peptide	34.124	34.111	38.991	34.315
SLH family protein OS=Deinococcus radiodurans (strain ATCC 13939 / DSM 20539 / JCM 16871 / LMG 4051 / NBRC 15346 / NCIMB 9279 / R1 / VKM B-1422) OX=243230 GN=DR_1124 PE=4 SV=1	Q9RVA5_DEIRA	DR_1124	Secreted	Cell Wall/ Extracell	Cell Wall	Signal Peptide	24.545	36.006	41.711	36.276
Elongation factor G OS=Deinococcus radiodurans (strain ATCC 13939 / DSM 20539 / JCM 16871 / LMG 4051 / NBRC 15346 / NCIMB 9279 / R1 / VKM B-1422) OX=243230 GN=fusA PE=3 SV=1	EFG_DEIRA	fusA	Cytoplasm	Cytoplasm	Cytoplasm	Other	48.492	32.216	25.39	17.648
Uncharacterized protein OS=Deinococcus radiodurans (strain ATCC 13939 / DSM 20539 / JCM 16871 / LMG 4051 / NBRC 15346 / NCIMB 9279 / R1 / VKM B-1422) OX=243230 GN=DR_0972 PE=4 SV=1	Q9RVQ0_DEIRA	DR_0972	Outer Membrane	Unknown	Extracellular	Signal Peptide	25.144	30.321	34.457	32.354
Uncharacterized protein OS=Deinococcus radiodurans (strain ATCC 13939 / DSM 20539 / JCM 16871 / LMG 4051 / NBRC 15346 / NCIMB 9279 / R1 / VKM B-1422) OX=243230 GN=DR_0286 PE=4 SV=1	Q9RXM4_DEIRA	DR_0286	Secreted	Unknown	Extracellular	Lipoprotein Signal Peptide	20.953	29.373	31.737	33.335
Uncharacterized protein OS=Deinococcus radiodurans (strain ATCC 13939 / DSM 20539 / JCM 16871 / LMG 4051 / NBRC 15346 / NCIMB 9279 / R1 / VKM B-1422) OX=243230 GN=DR_0285 PE=4 SV=1	Q9RXM5_DEIRA	DR_0285	Secreted	Unknown	Extracellular	Lipoprotein Signal Peptide	23.947	37.901	27.203	25.491
Isocitrate dehydrogenase [NADP] OS=Deinococcus radiodurans (strain ATCC 13939 / DSM 20539 / JCM 16871 / LMG 4051 / NBRC 15346 / NCIMB 9279 / R1 / VKM B-1422) OX=243230 GN=DR_1540 PE=4 SV=1	Q9RU54_DEIRA	DR_1540	Periplasm	Extracellular	Cytoplasm	Other	31.729	29.373	28.11	16.667
Uncharacterized protein OS=Deinococcus radiodurans (strain ATCC 13939 / DSM 20539 / JCM 16871 / LMG 4051 / NBRC 15346 / NCIMB 9279 / R1 / VKM B-1422) OX=243230 GN=DR_1448 PE=4 SV=1	Q9RUD9_DEIRA	DR_1448	Secreted	Unknown	Extracellular	Signal Peptide	34.124	19.898	27.203	22.55
Uncharacterized protein OS=Deinococcus radiodurans (strain ATCC 13939 / DSM 20539 / JCM 16871 / LMG 4051 / NBRC 15346 / NCIMB 9279 / R1 / VKM B-1422) OX=243230 GN=DR_A0207 PE=4 SV=1	Q9RYU9_DEIRA	DR_A0207	Secreted	Unknown	Cell Wall/Extracellular	Lipoprotein Signal Peptide	22.749	26.531	30.83	20.589
N-acetylmuramoyl-L-alanine amidase OS=Deinococcus radiodurans (strain ATCC 13939 / DSM 20539 / JCM 16871 / LMG 4051 / NBRC 15346 / NCIMB 9279 / R1 / VKM B-1422) OX=243230 GN=DR_2394 PE=4 SV=1	Q9RRU1_DEIRA	DR_2394	Secreted	Cell Wall	Cell Wall/Extracellular	Signal Peptide	22.749	19.898	23.576	24.511
60 kDa chaperonin OS=Deinococcus radiodurans (strain ATCC 13939 / DSM 20539 / JCM 16871 / LMG 4051 / NBRC 15346 / NCIMB 9279 / R1 / VKM B-1422) OX=243230 GN=groL PE=1 SV=3	CH60_DEIRA	groL	Cytoplasm	Cytoplasm	Cytoplasm	Other	50.288	20.845	8.1609	11.765
Alpha-dextran endo-1,6-alpha-glucosidase OS=Deinococcus radiodurans (strain ATCC 13939 / DSM 20539 / JCM 16871 / LMG 4051 / NBRC 15346 / NCIMB 9279 / R1 / VKM B-1422) OX=243230 GN=DR_0405 PE=3 SV=1	Q9RXB0_DEIRA	DR_0405	Secreted	Unknown	Cytoplasm/Extracellular	Other	28.137	20.845	22.669	14.706
Protease, putative OS=Deinococcus radiodurans (strain ATCC 13939 / DSM 20539 / JCM 16871 / LMG 4051 / NBRC 15346 / NCIMB 9279 / R1 / VKM B-1422) OX=243230 GN=DR_1598 PE=3 SV=1	Q9RTZ9_DEIRA	DR_1598	Periplasm	Unknown	Cytoplasm	Signal Peptide	31.729	26.531	14.508	13.726
Uncharacterized protein OS=Deinococcus radiodurans (strain ATCC 13939 / DSM 20539 / JCM 16871 / LMG 4051 / NBRC 15346 / NCIMB 9279 / R1 / VKM B-1422) OX=243230 GN=DR_A0302 PE=4 SV=1	Q9RYL0_DEIRA	DR_A0302	Secreted	Unknown	Extracellular	Signal Peptide	19.756	18.003	22.669	23.53
Uncharacterized protein OS=Deinococcus radiodurans (strain ATCC 13939 / DSM 20539 / JCM 16871 / LMG 4051 / NBRC 15346 / NCIMB 9279 / R1 / VKM B-1422) OX=243230 GN=DR_0459 PE=4 SV=1	Q9RX56_DEIRA	DR_0459	Periplasm	Unknown	Extracellular	Signal Peptide	19.756	15.16	21.763	20.589
Aconitate hydratase A OS=Deinococcus radiodurans (strain ATCC 13939 / DSM 20539 / JCM 16871 / LMG 4051 / NBRC 15346 / NCIMB 9279 / R1 / VKM B-1422) OX=243230 GN=acn PE=1 SV=1	ACNA_DEIRA	acn	Secreted	Cytoplasm	Cytoplasm	Other	34.723	12.318	20.856	8.8239
Catalase OS=Deinococcus radiodurans (strain ATCC 13939 / DSM 20539 / JCM 16871 / LMG 4051 / NBRC 15346 / NCIMB 9279 / R1 / VKM B-1422) OX=243230 GN=katA PE=1 SV=2	CATA_DEIRA	katA	Periplasm	Cytoplasm	Cytoplasm	Other	22.151	21.793	14.508	13.726
DNA-directed RNA polymerase subunit beta OS=Deinococcus radiodurans (strain ATCC 13939 / DSM 20539 / JCM 16871 / LMG 4051 / NBRC 15346 / NCIMB 9279 / R1 / VKM B-1422) OX=243230 GN=rpoB PE=3 SV=2	RPOB_DEIRA	rpoB	Cytoplasm	cytoplasm	Cytoplasm	Other	45.498	14.213	4.5339	7.8434
Citrate synthase OS=Deinococcus radiodurans (strain ATCC 13939 / DSM 20539 / JCM 16871 / LMG 4051 / NBRC 15346 / NCIMB 9279 / R1 / VKM B-1422) OX=243230 GN=gltA PE=1 SV=3	CISY_DEIRA	gltA	Periplasm	Extracellular	Cytoplasm	Other	20.953	19.898	18.135	10.785
Uncharacterized protein OS=Deinococcus radiodurans (strain ATCC 13939 / DSM 20539 / JCM 16871 / LMG 4051 / NBRC 15346 / NCIMB 9279 / R1 / VKM B-1422) OX=243230 GN=DR_A0281 PE=4 SV=1	Q9RYN0_DEIRA	DR_A0281	Secreted	Extracellular	Extracellular	Lipoprotein Signal Peptide	13.769	18.003	19.042	15.687
Glyceraldehyde-3-phosphate dehydrogenase OS=Deinococcus radiodurans (strain ATCC 13939 / DSM 20539 / JCM 16871 / LMG 4051 / NBRC 15346 / NCIMB 9279 / R1 / VKM B-1422) OX=243230 GN=DR_1343 PE=3 SV=1	Q9RUP1_DEIRA	DR_1343	Cytoplasm	Cytoplasm	Cytoplasm	Other	20.355	17.055	12.695	15.687
Uncharacterized protein OS=Deinococcus radiodurans (strain ATCC 13939 / DSM 20539 / JCM 16871 / LMG 4051 / NBRC 15346 / NCIMB 9279 / R1 / VKM B-1422) OX=243230 GN=DR_2320 PE=4 SV=1	Q9RS07_DEIRA	DR_2320	Inner Membrane	Unknown	Extracellular	Signal Peptide	17.361	16.108	17.229	14.706
Serine protease, subtilase family OS=Deinococcus radiodurans (strain ATCC 13939 / DSM 20539 / JCM 16871 / LMG 4051 / NBRC 15346 / NCIMB 9279 / R1 / VKM B-1422) OX=243230 GN=DR_1459 PE=4 SV=1	Q9RUD0_DEIRA	DR_1459	Secreted	Extracellular	Extracellular	Signal Peptide	13.171	15.16	16.322	19.609
Ferredoxin-nitrite reductase OS=Deinococcus radiodurans (strain ATCC 13939 / DSM 20539 / JCM 16871 / LMG 4051 / NBRC 15346 / NCIMB 9279 / R1 / VKM B-1422) OX=243230 GN=DR_A0013 PE=3 SV=1	Q9RZD6_DEIRA	DR_A0013	Secreted	Cytoplasm	Cytoplasm	Other	13.769	18.95	19.042	11.765
Catalase OS=Deinococcus radiodurans (strain ATCC 13939 / DSM 20539 / JCM 16871 / LMG 4051 / NBRC 15346 / NCIMB 9279 / R1 / VKM B-1422) OX=243230 GN=DR_A0259 PE=3 SV=1	Q9RYQ0_DEIRA	DR_A0259	Cytoplasm	Cytoplasm	Cytoplasm	Other	20.953	13.265	17.229	11.765
Flavin monoamine oxidase-related protein OS=Deinococcus radiodurans (strain ATCC 13939 / DSM 20539 / JCM 16871 / LMG 4051 / NBRC 15346 / NCIMB 9279 / R1 / VKM B-1422) OX=243230 GN=DR_A0274 PE=4 SV=1	Q9RYN6_DEIRA	DR_A0274	Periplasm	Unknown	Cytoplasm	TAT Signal Peptide	21.552	14.213	8.1609	18.628
Uncharacterized protein OS=Deinococcus radiodurans (strain ATCC 13939 / DSM 20539 / JCM 16871 / LMG 4051 / NBRC 15346 / NCIMB 9279 / R1 / VKM B-1422) OX=243230 GN=DR_1940 PE=4 SV=1	Q9RT29_DEIRA	DR_1940	Secreted	Unknown	Extracellular	Signal Peptide	12.572	11.37	16.322	20.589
Tellurium resistance protein TerD OS=Deinococcus radiodurans (strain ATCC 13939 / DSM 20539 / JCM 16871 / LMG 4051 / NBRC 15346 / NCIMB 9279 / R1 / VKM B-1422) OX=243230 GN=DR_2221 PE=4 SV=1	Q9RSA5_DEIRA	DR_2221	Periplasm	Cytoplasm	Cytoplasm	Other	14.368	15.16	15.415	12.746
DNA-directed RNA polymerase subunit beta' OS=Deinococcus radiodurans (strain ATCC 13939 / DSM 20539 / JCM 16871 / LMG 4051 / NBRC 15346 / NCIMB 9279 / R1 / VKM B-1422) OX=243230 GN=rpoC PE=3 SV=1	RPOC_DEIRA	rpoC	Cytoplasm	Cytoplasm	Cytoplasm	Other	32.927	15.16	2.7203	6.863
Uncharacterized protein OS=Deinococcus radiodurans (strain ATCC 13939 / DSM 20539 / JCM 16871 / LMG 4051 / NBRC 15346 / NCIMB 9279 / R1 / VKM B-1422) OX=243230 GN=DR_1623 PE=4 SV=1	Q9RTX7_DEIRA	DR_1623	Secreted	Unknown	Extracellular	Lipoprotein Signal Peptide	12.572	14.213	15.415	14.706
Ribosomal protein S1, putative OS=Deinococcus radiodurans (strain ATCC 13939 / DSM 20539 / JCM 16871 / LMG 4051 / NBRC 15346 / NCIMB 9279 / R1 / VKM B-1422) OX=243230 GN=DR_1983 PE=4 SV=1	Q9RSY6_DEIRA	DR_1983	Cytoplasm	Cytoplasm	Cytoplasm	Other	29.335	11.37	7.2542	8.8239
Serine protease, subtilase family OS=Deinococcus radiodurans (strain ATCC 13939 / DSM 20539 / JCM 16871 / LMG 4051 / NBRC 15346 / NCIMB 9279 / R1 / VKM B-1422) OX=243230 GN=DR_1536 PE=4 SV=1	Q9RU58_DEIRA	DR_1536	Secreted	Extracellular	Extracellular	Lipoprotein Signal Peptide	13.171	16.108	10.881	14.706
Oxidoreductase, putative OS=Deinococcus radiodurans (strain ATCC 13939 / DSM 20539 / JCM 16871 / LMG 4051 / NBRC 15346 / NCIMB 9279 / R1 / VKM B-1422) OX=243230 GN=DR_A0203 PE=4 SV=1	Q9RYV3_DEIRA	DR_A0203	Periplasm	Cytoplasmic Membrane	Cytoplasm/Extracellular	Signal Peptide	19.756	14.213	8.1609	13.726
Uncharacterized protein OS=Deinococcus radiodurans (strain ATCC 13939 / DSM 20539 / JCM 16871 / LMG 4051 / NBRC 15346 / NCIMB 9279 / R1 / VKM B-1422) OX=243230 GN=DR_1306 PE=4 SV=1	Q9RUS6_DEIRA	DR_1306	Secreted	Unknown	Extracellular	Lipoprotein Signal Peptide	7.7826	15.16	13.602	16.667
Uncharacterized protein OS=Deinococcus radiodurans (strain ATCC 13939 / DSM 20539 / JCM 16871 / LMG 4051 / NBRC 15346 / NCIMB 9279 / R1 / VKM B-1422) OX=243230 GN=DR_2489 PE=4 SV=1	Q9RRK0_DEIRA	DR_2489	Secreted	Unknown	Extracellular	Other	16.763	8.5277	13.602	13.726
Transketolase OS=Deinococcus radiodurans (strain ATCC 13939 / DSM 20539 / JCM 16871 / LMG 4051 / NBRC 15346 / NCIMB 9279 / R1 / VKM B-1422) OX=243230 GN=DR_2256 PE=3 SV=1	Q9RS71_DEIRA	DR_2256	Cytoplasm	Unknown	Cytoplasm	Other	19.756	11.37	12.695	8.8239
Uncharacterized protein OS=Deinococcus radiodurans (strain ATCC 13939 / DSM 20539 / JCM 16871 / LMG 4051 / NBRC 15346 / NCIMB 9279 / R1 / VKM B-1422) OX=243230 GN=DR_0116 PE=4 SV=1	Q9RY35_DEIRA	DR_0116	Outer Membrane	Unknown	Extracellular	Other	12.572	13.265	10.881	13.726
Thiosulfate sulfurtransferase OS=Deinococcus radiodurans (strain ATCC 13939 / DSM 20539 / JCM 16871 / LMG 4051 / NBRC 15346 / NCIMB 9279 / R1 / VKM B-1422) OX=243230 GN=DR_0217 PE=1 SV=1	THTR_DEIRA	DR_0217	Periplasm	Cytoplasm	Cytoplasm	Other	14.368	8.5277	14.508	10.785
Uncharacterized protein DR_1314 OS=Deinococcus radiodurans (strain ATCC 13939 / DSM 20539 / JCM 16871 / LMG 4051 / NBRC 15346 / NCIMB 9279 / R1 / VKM B-1422) OX=243230 GN=DR_1314 PE=1 SV=2	Y1314_DEIRA	DR_1314	Periplasm	Extracellular	Cytoplasm	Other	14.368	10.423	12.695	10.785
Uncharacterized protein OS=Deinococcus radiodurans (strain ATCC 13939 / DSM 20539 / JCM 16871 / LMG 4051 / NBRC 15346 / NCIMB 9279 / R1 / VKM B-1422) OX=243230 GN=DR_1490 PE=4 SV=1	Q9RUA2_DEIRA	DR_1490	fimbrium	Cytoplasmic Membrane	Extracellular	Lipoprotein Signal Peptide	7.7826	13.265	14.508	11.765
ABC transporter, periplasmic substrate-binding protein, putative OS=Deinococcus radiodurans (strain ATCC 13939 / DSM 20539 / JCM 16871 / LMG 4051 / NBRC 15346 / NCIMB 9279 / R1 / VKM B-1422) OX=243230 GN=DR_1655 PE=4 SV=1	Q9RTV1_DEIRA	DR_1655	Periplasm	Unknown	Cytoplasm/ Cell Membrane/ Extra Cell	Signal Peptide	14.967	12.318	11.788	7.8434
Uncharacterized protein OS=Deinococcus radiodurans (strain ATCC 13939 / DSM 20539 / JCM 16871 / LMG 4051 / NBRC 15346 / NCIMB 9279 / R1 / VKM B-1422) OX=243230 GN=DR_0115 PE=4 SV=1	Q9RY36_DEIRA	DR_0115	Secreted	Unknown	Cell Wall/Extracellular	Signal Peptide	10.177	8.5277	12.695	12.746
Acyl-CoA dehydrogenase, putative OS=Deinococcus radiodurans (strain ATCC 13939 / DSM 20539 / JCM 16871 / LMG 4051 / NBRC 15346 / NCIMB 9279 / R1 / VKM B-1422) OX=243230 GN=DR_2361 PE=3 SV=1	Q9RRX1_DEIRA	DR_2361	Cytoplasm	Cytoplasmic Membrane	Cytoplasm	Other	13.171	12.318	5.4406	13.726
Uncharacterized protein OS=Deinococcus radiodurans (strain ATCC 13939 / DSM 20539 / JCM 16871 / LMG 4051 / NBRC 15346 / NCIMB 9279 / R1 / VKM B-1422) OX=243230 GN=DR_0574 PE=4 SV=1	Q9RWU1_DEIRA	DR_0574	Secreted	Cytoplasmic Membrane	Extracellular	Lipoprotein Signal Peptide	7.7826	12.318	10.881	11.765
S-layer-like array-related protein OS=Deinococcus radiodurans (strain ATCC 13939 / DSM 20539 / JCM 16871 / LMG 4051 / NBRC 15346 / NCIMB 9279 / R1 / VKM B-1422) OX=243230 GN=DR_0383 PE=4 SV=1	Q9RXD2_DEIRA	DR_0383	Periplasm	Extracellular	Extracellular	Signal Peptide	11.375	9.4752	10.881	11.765
Metalloprotease, putative OS=Deinococcus radiodurans (strain ATCC 13939 / DSM 20539 / JCM 16871 / LMG 4051 / NBRC 15346 / NCIMB 9279 / R1 / VKM B-1422) OX=243230 GN=DR_0617 PE=4 SV=1	Q9RWP9_DEIRA	DR_0617	Secreted	Cytoplasm	Cytoplasm	Other	22.151	10.423	6.3474	2.9413
Phosphopentomutase OS=Deinococcus radiodurans (strain ATCC 13939 / DSM 20539 / JCM 16871 / LMG 4051 / NBRC 15346 / NCIMB 9279 / R1 / VKM B-1422) OX=243230 GN=deoB PE=3 SV=2	DEOB_DEIRA	deoB	cytoplasm	Cytoplasm	Extracellular	Other	12.572	10.423	13.602	4.9021
Uncharacterized protein OS=Deinococcus radiodurans (strain ATCC 13939 / DSM 20539 / JCM 16871 / LMG 4051 / NBRC 15346 / NCIMB 9279 / R1 / VKM B-1422) OX=243230 GN=DR_2527 PE=4 SV=1	Q9RRG5_DEIRA	DR_2527	Secreted	Unknown	Extracellular	Lipoprotein Signal Peptide	5.9866	11.37	10.881	11.765
Malate dehydrogenase OS=Deinococcus radiodurans (strain ATCC 13939 / DSM 20539 / JCM 16871 / LMG 4051 / NBRC 15346 / NCIMB 9279 / R1 / VKM B-1422) OX=243230 GN=mdh PE=3 SV=1	MDH_DEIRA	mdh	Cytoplasm	Cytoplasm	Cytoplasm	Other	11.973	10.423	12.695	5.8826
Carboxyl-terminal protease, putative OS=Deinococcus radiodurans (strain ATCC 13939 / DSM 20539 / JCM 16871 / LMG 4051 / NBRC 15346 / NCIMB 9279 / R1 / VKM B-1422) OX=243230 GN=DR_1551 PE=3 SV=1	Q9RU43_DEIRA	DR_1551	Secreted	Cytoplasmic Membrane	Extracellular	Signal Peptide	15.565	9.4752	9.9745	5.8826
Serine protease, subtilase family OS=Deinococcus radiodurans (strain ATCC 13939 / DSM 20539 / JCM 16871 / LMG 4051 / NBRC 15346 / NCIMB 9279 / R1 / VKM B-1422) OX=243230 GN=DR_0812 PE=4 SV=1	Q9RW57_DEIRA	DR_0812	Secreted	Extracellular	Extracellular	Lipoprotein Signal Peptide	7.7826	9.4752	9.9745	11.765
Uncharacterized protein OS=Deinococcus radiodurans (strain ATCC 13939 / DSM 20539 / JCM 16871 / LMG 4051 / NBRC 15346 / NCIMB 9279 / R1 / VKM B-1422) OX=243230 GN=DR_2359 PE=3 SV=1	Q9RRX3_DEIRA	DR_2359	Secreted	Cell Wall	Cytoplasm	Other	10.776	13.265	9.0677	6.863
Serine protease, subtilase family OS=Deinococcus radiodurans (strain ATCC 13939 / DSM 20539 / JCM 16871 / LMG 4051 / NBRC 15346 / NCIMB 9279 / R1 / VKM B-1422) OX=243230 GN=DR_A0064 PE=4 SV=1	Q9RZ90_DEIRA	DR_A0064	Secreted	Cytoplasm	Extracellular	Lipoprotein Signal Peptide	5.388	13.265	9.9745	8.8239
Uncharacterized protein OS=Deinococcus radiodurans (strain ATCC 13939 / DSM 20539 / JCM 16871 / LMG 4051 / NBRC 15346 / NCIMB 9279 / R1 / VKM B-1422) OX=243230 GN=DR_1654 PE=4 SV=1	Q9RTV2_DEIRA	DR_1654	fimbrium	Extracellular	Extracellular	Lipoprotein Signal Peptide	5.9866	9.4752	11.788	9.8043
Uncharacterized protein OS=Deinococcus radiodurans (strain ATCC 13939 / DSM 20539 / JCM 16871 / LMG 4051 / NBRC 15346 / NCIMB 9279 / R1 / VKM B-1422) OX=243230 GN=DR_0685 PE=4 SV=1	Q9RWI3_DEIRA	DR_0685	fimbrium	Cell Wall	Extracellular	Other	8.98	8.5277	9.9745	9.8043
Branched-chain amino acid ABC transporter, periplasmic amino acid-binding protein OS=Deinococcus radiodurans (strain ATCC 13939 / DSM 20539 / JCM 16871 / LMG 4051 / NBRC 15346 / NCIMB 9279 / R1 / VKM B-1422) OX=243230 GN=DR_1038 PE=4 SV=1	Q9RVJ0_DEIRA	DR_1038	Periplasm	Unknown	Cytoplasm	Signal Peptide	17.96	7.5802	8.1609	3.9217
Enolase OS=Deinococcus radiodurans (strain ATCC 13939 / DSM 20539 / JCM 16871 / LMG 4051 / NBRC 15346 / NCIMB 9279 / R1 / VKM B-1422) OX=243230 GN=eno PE=3 SV=1	ENO_DEIRA	eno	Inner Membrane	Cytoplasm	Cytoplasm/Extracellular	Other	14.368	8.5277	5.4406	9.8043
Serine hydroxymethyltransferase OS=Deinococcus radiodurans (strain ATCC 13939 / DSM 20539 / JCM 16871 / LMG 4051 / NBRC 15346 / NCIMB 9279 / R1 / VKM B-1422) OX=243230 GN=glyA PE=3 SV=2	GLYA_DEIRA	glyA	Cytoplasm	Cytoplasm	Extracellular	Other	13.769	7.5802	7.2542	7.8434
Superoxide dismutase (SodC), Cu-Zn family OS=Deinococcus radiodurans (strain ATCC 13939 / DSM 20539 / JCM 16871 / LMG 4051 / NBRC 15346 / NCIMB 9279 / R1 / VKM B-1422) OX=243230 GN=DR_A0202 PE=4 SV=1	Q9RYV4_DEIRA	DR_A0202	Periplasm	Unknown	Cell Membrane/Extracellular	Signal Peptide	13.171	6.6326	5.4406	10.785
Thioredoxin OS=Deinococcus radiodurans (strain ATCC 13939 / DSM 20539 / JCM 16871 / LMG 4051 / NBRC 15346 / NCIMB 9279 / R1 / VKM B-1422) OX=243230 GN=DR_0944 PE=4 SV=1	Q9RVS8_DEIRA	DR_0944	Cytoplasm	Cytoplasmic Membrane	Extracellular	Other	7.7826	10.423	6.3474	9.8043
Peptidyl-prolyl cis-trans isomerase OS=Deinococcus radiodurans (strain ATCC 13939 / DSM 20539 / JCM 16871 / LMG 4051 / NBRC 15346 / NCIMB 9279 / R1 / VKM B-1422) OX=243230 GN=DR_0237 PE=3 SV=1	Q9RXR9_DEIRA	DR_0237	Secreted	Cytoplasm	Cytoplasm	Other	9.5786	8.5277	9.0677	6.863
Uncharacterized protein OS=Deinococcus radiodurans (strain ATCC 13939 / DSM 20539 / JCM 16871 / LMG 4051 / NBRC 15346 / NCIMB 9279 / R1 / VKM B-1422) OX=243230 GN=DR_2319 PE=4 SV=1	Q9RS08_DEIRA	DR_2319	fimbrium	Cytoplasmic Membrane	Extracellular	Signal Peptide	8.98	7.5802	5.4406	6.863
Uncharacterized protein OS=Deinococcus radiodurans (strain ATCC 13939 / DSM 20539 / JCM 16871 / LMG 4051 / NBRC 15346 / NCIMB 9279 / R1 / VKM B-1422) OX=243230 GN=DR_1009 PE=4 SV=1	Q9RVL8_DEIRA	DR_1009	fimbrium	Extracellular	Extracellular	Other	7.7826	7.5802	10.881	5.8826
Adenylate kinase OS=Deinococcus radiodurans (strain ATCC 13939 / DSM 20539 / JCM 16871 / LMG 4051 / NBRC 15346 / NCIMB 9279 / R1 / VKM B-1422) OX=243230 GN=adk PE=3 SV=1	KAD_DEIRA	adk	Cytoplasm	Extracellular	Cytoplasm/Extracellular	Other	6.5853	11.37	8.1609	5.8826
V-type ATP synthase alpha chain OS=Deinococcus radiodurans (strain ATCC 13939 / DSM 20539 / JCM 16871 / LMG 4051 / NBRC 15346 / NCIMB 9279 / R1 / VKM B-1422) OX=243230 GN=atpA PE=3 SV=1	VATA_DEIRA	atpA	Cytoplasm	Cytoplasmic Membrane	Cytoplasm/ Cell Membrane	Other	20.355	7.5802	3.6271	1.9609
Aldose epimerase family protein OS=Deinococcus radiodurans (strain ATCC 13939 / DSM 20539 / JCM 16871 / LMG 4051 / NBRC 15346 / NCIMB 9279 / R1 / VKM B-1422) OX=243230 GN=DR_0747 PE=4 SV=1	Q9RWC2_DEIRA	DR_0747	Periplasm	Cytoplasm	Extracellular	Other	5.388	5.6851	10.881	9.8043
V-type ATP synthase beta chain OS=Deinococcus radiodurans (strain ATCC 13939 / DSM 20539 / JCM 16871 / LMG 4051 / NBRC 15346 / NCIMB 9279 / R1 / VKM B-1422) OX=243230 GN=atpB PE=3 SV=1	VATB_DEIRA	atpB	Cytoplasm	Cytoplasmic Membrane	Cytoplasm/ Cell Membrane	Other	19.157	5.6851	1.8135	3.9217
Uncharacterized protein OS=Deinococcus radiodurans (strain ATCC 13939 / DSM 20539 / JCM 16871 / LMG 4051 / NBRC 15346 / NCIMB 9279 / R1 / VKM B-1422) OX=243230 GN=DR_B0041 PE=4 SV=1	Q9RZS3_DEIRA	DR_B0041	Cytoplasm	Extracellular	Extracellular	Other	4.1907	4.7376	10.881	6.863
Probable 3-hydroxyacyl-CoA dehydrogenase OS=Deinococcus radiodurans (strain ATCC 13939 / DSM 20539 / JCM 16871 / LMG 4051 / NBRC 15346 / NCIMB 9279 / R1 / VKM B-1422) OX=243230 GN=DR_2477 PE=1 SV=2	HCDH_DEIRA	DR_2477	Cytoplasm	Cytoplasm	Cytoplasm	Signal Peptide	16.763	8.5277	4.5339	0
3-oxoacyl-[acyl-carrier-protein] synthase 2 OS=Deinococcus radiodurans (strain ATCC 13939 / DSM 20539 / JCM 16871 / LMG 4051 / NBRC 15346 / NCIMB 9279 / R1 / VKM B-1422) OX=243230 GN=DR_1941 PE=3 SV=1	Q9RT28_DEIRA	DR_1941	Periplasm	Cytoplasmic Membrane	Cytoplasm	Other	10.776	7.5802	8.1609	2.9413
Maltose ABC transporter, periplasmic maltose-binding protein OS=Deinococcus radiodurans (strain ATCC 13939 / DSM 20539 / JCM 16871 / LMG 4051 / NBRC 15346 / NCIMB 9279 / R1 / VKM B-1422) OX=243230 GN=DR_0561 PE=4 SV=1	Q9RWV4_DEIRA	DR_0561	Periplasm	Unknown	Cell Membrane/Extracellular		7.7826	8.5277	6.3474	5.8826
Peptide ABC transporter, periplasmic peptide-binding protein, putative OS=Deinococcus radiodurans (strain ATCC 13939 / DSM 20539 / JCM 16871 / LMG 4051 / NBRC 15346 / NCIMB 9279 / R1 / VKM B-1422) OX=243230 GN=DR_0363 PE=4 SV=1	Q9RXF0_DEIRA	DR_0363	Periplasm	Cell Wall	Cell Membrane	Signal Peptide	8.3813	6.6326	8.1609	3.9217
Uncharacterized protein OS=Deinococcus radiodurans (strain ATCC 13939 / DSM 20539 / JCM 16871 / LMG 4051 / NBRC 15346 / NCIMB 9279 / R1 / VKM B-1422) OX=243230 GN=DR_0969 PE=4 SV=1	Q9RVQ3_DEIRA	DR_0969	Periplasm	Unknown	Cell Wall/Extracellular	Signal Peptide	10.776	5.6851	3.6271	7.8434
Iron ABC transporter, periplasmic substrate-binding protein, putative OS=Deinococcus radiodurans (strain ATCC 13939 / DSM 20539 / JCM 16871 / LMG 4051 / NBRC 15346 / NCIMB 9279 / R1 / VKM B-1422) OX=243230 GN=DR_2588 PE=4 SV=1	Q9RRA6_DEIRA	DR_2588	Periplasm	Cytoplasmic Membrane	Cell Membrane	Other	5.388	4.7376	6.3474	8.8239
ABC transporter, periplasmic substrate-binding protein, putative OS=Deinococcus radiodurans (strain ATCC 13939 / DSM 20539 / JCM 16871 / LMG 4051 / NBRC 15346 / NCIMB 9279 / R1 / VKM B-1422) OX=243230 GN=DR_1277 PE=4 SV=1	Q9RUV4_DEIRA	DR_1277	Periplasm	Unknown	Cell Membrane	Signal Peptide	12.572	6.6326	3.6271	3.9217
Indole-3-glycerol phosphate synthase OS=Deinococcus radiodurans (strain ATCC 13939 / DSM 20539 / JCM 16871 / LMG 4051 / NBRC 15346 / NCIMB 9279 / R1 / VKM B-1422) OX=243230 GN=trpC PE=3 SV=1	TRPC_DEIRA	trpC	Cytoplasm	Cytoplasm	Cytoplasm	Other	4.1907	5.6851	9.0677	6.863
Yellow-related protein OS=Deinococcus radiodurans (strain ATCC 13939 / DSM 20539 / JCM 16871 / LMG 4051 / NBRC 15346 / NCIMB 9279 / R1 / VKM B-1422) OX=243230 GN=DR_1790 PE=4 SV=1	Q9RTH4_DEIRA	DR_1790	Secreted	Unknown	Cytoplasm	Signal Peptide	10.776	8.5277	0	6.863
Protease, putative OS=Deinococcus radiodurans (strain ATCC 13939 / DSM 20539 / JCM 16871 / LMG 4051 / NBRC 15346 / NCIMB 9279 / R1 / VKM B-1422) OX=243230 GN=DR_1308 PE=4 SV=1	Q9RUS4_DEIRA	DR_1308	Periplasm	Cytoplasmic Membrane	Cell Membrane/Extracellular	Signal Peptide	6.5853	7.5802	5.4406	5.8826
Endoglucanase, putative OS=Deinococcus radiodurans (strain ATCC 13939 / DSM 20539 / JCM 16871 / LMG 4051 / NBRC 15346 / NCIMB 9279 / R1 / VKM B-1422) OX=243230 GN=DR_0229 PE=3 SV=1	Q9RXS7_DEIRA	DR_0229	cytoplasm	Cytoplasm	Cytoplasm	Other	13.171	6.6326	1.8135	3.9217
Uncharacterized protein OS=Deinococcus radiodurans (strain ATCC 13939 / DSM 20539 / JCM 16871 / LMG 4051 / NBRC 15346 / NCIMB 9279 / R1 / VKM B-1422) OX=243230 GN=DR_0686 PE=4 SV=1	Q9RWI2_DEIRA	DR_0686	fimbrium	Unknown	Extracellular	Signal Peptide	8.98	6.6326	2.7203	6.863
Peroxidase, putative OS=Deinococcus radiodurans (strain ATCC 13939 / DSM 20539 / JCM 16871 / LMG 4051 / NBRC 15346 / NCIMB 9279 / R1 / VKM B-1422) OX=243230 GN=DR_A0145 PE=4 SV=1	Q9RZ08_DEIRA	DR_A0145	Cytoplasm	Unknown	Extracellular	Other	7.184	4.7376	8.1609	3.9217
Probable 2,3-bisphosphoglycerate-independent phosphoglycerate mutase OS=Deinococcus radiodurans (strain ATCC 13939 / DSM 20539 / JCM 16871 / LMG 4051 / NBRC 15346 / NCIMB 9279 / R1 / VKM B-1422) OX=243230 GN=apgM PE=3 SV=1	APGM_DEIRA	apgM	Cytoplasm	Cytoplasm	Cytoplasm	Other	9.5786	5.6851	5.4406	3.9217
Membrane lipoprotein OS=Deinococcus radiodurans (strain ATCC 13939 / DSM 20539 / JCM 16871 / LMG 4051 / NBRC 15346 / NCIMB 9279 / R1 / VKM B-1422) OX=243230 GN=DR_2070 PE=4 SV=1	Q9RSQ4_DEIRA	DR_2070	Periplasm	Unknown	Cell Membrane	Signal Peptide	8.3813	8.5277	4.5339	2.9413
Pyruvate dehydrogenase E1 component OS=Deinococcus radiodurans (strain ATCC 13939 / DSM 20539 / JCM 16871 / LMG 4051 / NBRC 15346 / NCIMB 9279 / R1 / VKM B-1422) OX=243230 GN=DR_0257 PE=4 SV=1	Q9RXQ2_DEIRA	DR_0257	Periplasm	Cytoplasm	Cytoplasm	Other	16.164	2.8426	1.8135	2.9413
ArgE/DapE/Acy1 family protein OS=Deinococcus radiodurans (strain ATCC 13939 / DSM 20539 / JCM 16871 / LMG 4051 / NBRC 15346 / NCIMB 9279 / R1 / VKM B-1422) OX=243230 GN=DR_2025 PE=4 SV=1	Q9RSU7_DEIRA	DR_2025	Cytoplasm	Cytoplasmic Membrane	Cytoplasm	Other	11.973	6.6326	1.8135	1.9609
N-acetylmuramoyl-L-alanine amidase-related protein OS=Deinococcus radiodurans (strain ATCC 13939 / DSM 20539 / JCM 16871 / LMG 4051 / NBRC 15346 / NCIMB 9279 / R1 / VKM B-1422) OX=243230 GN=DR_2567 PE=4 SV=1	Q9RRC5_DEIRA	DR_2567	Periplasm	Cell Wall	Cell Wall	Other	9.5786	5.6851	4.5339	3.9217
Uncharacterized protein OS=Deinococcus radiodurans (strain ATCC 13939 / DSM 20539 / JCM 16871 / LMG 4051 / NBRC 15346 / NCIMB 9279 / R1 / VKM B-1422) OX=243230 GN=DR_1579 PE=4 SV=1	Q9RU17_DEIRA	DR_1579	Secreted	Cytoplasmic Membrane	Cytoplasm	Other	9.5786	3.7901	6.3474	1.9609
Aspartate-semialdehyde dehydrogenase OS=Deinococcus radiodurans (strain ATCC 13939 / DSM 20539 / JCM 16871 / LMG 4051 / NBRC 15346 / NCIMB 9279 / R1 / VKM B-1422) OX=243230 GN=asd PE=3 SV=1	Q9RSW3_DEIRA	asd	Cytoplasm	Cytoplasm	Cytoplasm	Other	8.98	1.895	7.2542	4.9021
Uncharacterized protein OS=Deinococcus radiodurans (strain ATCC 13939 / DSM 20539 / JCM 16871 / LMG 4051 / NBRC 15346 / NCIMB 9279 / R1 / VKM B-1422) OX=243230 GN=DR_0503 PE=4 SV=1	Q9RX12_DEIRA	DR_0503	Secreted	Cytoplasmic Membrane	Extracellular	Lipoprotein Signal Peptide	4.1907	8.5277	5.4406	2.9413
Tetratricopeptide repeat family protein OS=Deinococcus radiodurans (strain ATCC 13939 / DSM 20539 / JCM 16871 / LMG 4051 / NBRC 15346 / NCIMB 9279 / R1 / VKM B-1422) OX=243230 GN=DR_1891 PE=4 SV=1	Q9RT74_DEIRA	DR_1891	Periplasm	Unknown	Cell Membrane	Other	6.5853	7.5802	2.7203	4.9021
Metal binding protein, putative OS=Deinococcus radiodurans (strain ATCC 13939 / DSM 20539 / JCM 16871 / LMG 4051 / NBRC 15346 / NCIMB 9279 / R1 / VKM B-1422) OX=243230 GN=DR_B0007 PE=4 SV=1	Q9RZV4_DEIRA	DR_B0007	Periplasm	Unknown	Cell Membrane	Other	3.592	4.7376	5.4406	6.863
Acetyl-CoA acetyltransferase OS=Deinococcus radiodurans (strain ATCC 13939 / DSM 20539 / JCM 16871 / LMG 4051 / NBRC 15346 / NCIMB 9279 / R1 / VKM B-1422) OX=243230 GN=DR_1428 PE=3 SV=1	Q9RUF8_DEIRA	DR_1428	cytoplasm	Cytoplasm	Cytoplasm	Other	7.7826	5.6851	4.5339	2.9413
Glucose-6-phosphate isomerase OS=Deinococcus radiodurans (strain ATCC 13939 / DSM 20539 / JCM 16871 / LMG 4051 / NBRC 15346 / NCIMB 9279 / R1 / VKM B-1422) OX=243230 GN=pgi PE=3 SV=1	G6PI_DEIRA	pgi	Cytoplasm	Cytoplasm	Cytoplasm	Other	8.98	5.6851	4.5339	2.9413
Oligopeptidase A OS=Deinococcus radiodurans (strain ATCC 13939 / DSM 20539 / JCM 16871 / LMG 4051 / NBRC 15346 / NCIMB 9279 / R1 / VKM B-1422) OX=243230 GN=DR_1659 PE=3 SV=1	Q9RTU7_DEIRA	DR_1659	Cytoplasm	Cytoplasm	Extracellular	Other	9.5786	4.7376	4.5339	2.9413
Aspartate--tRNA(Asp) ligase OS=Deinococcus radiodurans (strain ATCC 13939 / DSM 20539 / JCM 16871 / LMG 4051 / NBRC 15346 / NCIMB 9279 / R1 / VKM B-1422) OX=243230 GN=aspS1 PE=1 SV=1	SYD_DEIRA	aspS1	Cytoplasm	Cytoplasm	Cytoplasm	Other	10.776	4.7376	1.8135	3.9217
Dihydrolipoyllysine-residue succinyltransferase component of 2-oxoglutarate dehydrogenase complex OS=Deinococcus radiodurans (strain ATCC 13939 / DSM 20539 / JCM 16871 / LMG 4051 / NBRC 15346 / NCIMB 9279 / R1 / VKM B-1422) OX=243230 GN=DR_0083 PE=3 SV=1	Q9RY67_DEIRA	DR_0083	Cytoplasm	Cytoplasmic Membrane	Cytoplasm	Other	14.368	4.7376	0	1.9609
N-acetylmuramoyl-L-alanine amidase, putative OS=Deinococcus radiodurans (strain ATCC 13939 / DSM 20539 / JCM 16871 / LMG 4051 / NBRC 15346 / NCIMB 9279 / R1 / VKM B-1422) OX=243230 GN=DR_1632 PE=4 SV=1	Q9RTX0_DEIRA	DR_1632	Secreted	Cell Wall	Cell Wall/Extracellular	TAT Signal Peptide	7.7826	5.6851	5.4406	1.9609
5'-methylthioadenosine/S-adenosylhomocysteine nucleosidase OS=Deinococcus radiodurans (strain ATCC 13939 / DSM 20539 / JCM 16871 / LMG 4051 / NBRC 15346 / NCIMB 9279 / R1 / VKM B-1422) OX=243230 GN=DR_1451 PE=3 SV=1	Q9RUD6_DEIRA	DR_1451	Cytoplasm	Cytoplasm	Cytoplasm	Other	4.7893	6.6326	5.4406	2.9413
Glutamine synthase OS=Deinococcus radiodurans (strain ATCC 13939 / DSM 20539 / JCM 16871 / LMG 4051 / NBRC 15346 / NCIMB 9279 / R1 / VKM B-1422) OX=243230 GN=DR_2033 PE=3 SV=1	Q9RSU0_DEIRA	DR_2033	Periplasm	Cytoplasm	Cytoplasm	Other	11.375	3.7901	1.8135	2.9413
Triosephosphate isomerase OS=Deinococcus radiodurans (strain ATCC 13939 / DSM 20539 / JCM 16871 / LMG 4051 / NBRC 15346 / NCIMB 9279 / R1 / VKM B-1422) OX=243230 GN=tpiA PE=1 SV=1	TPIS_DEIRA	tpiA	Cytoplasm	Cytoplasm	Cytoplasm	Other	3.592	5.6851	4.5339	3.9217
Uncharacterized protein OS=Deinococcus radiodurans (strain ATCC 13939 / DSM 20539 / JCM 16871 / LMG 4051 / NBRC 15346 / NCIMB 9279 / R1 / VKM B-1422) OX=243230 GN=DR_1706 PE=4 SV=1	Q9RTQ0_DEIRA	DR_1706	Secreted	Cytoplasmic Membrane	Extracellular	Lipoprotein Signal Peptide	4.1907	3.7901	2.7203	6.863
Cationic outer membrane protein OmpH, putative OS=Deinococcus radiodurans (strain ATCC 13939 / DSM 20539 / JCM 16871 / LMG 4051 / NBRC 15346 / NCIMB 9279 / R1 / VKM B-1422) OX=243230 GN=DR_0989 PE=4 SV=1	Q9RVN8_DEIRA	DR_0989	Periplasm	Cytoplasmic Membrane	Cell Membrane/ Cell Wall/ Extracellular	Signal Peptide	2.9933	6.6326	3.6271	3.9217
V-type ATP synthase, K subunit OS=Deinococcus radiodurans (strain ATCC 13939 / DSM 20539 / JCM 16871 / LMG 4051 / NBRC 15346 / NCIMB 9279 / R1 / VKM B-1422) OX=243230 GN=DR_0696 PE=4 SV=1	Q9RWH2_DEIRA	DR_0696	Inner Membrane	Cytoplasmic Membrane	Cell Membrane	Signal peptide	1.796	4.7376	4.5339	5.8826
Protein DR_1172 OS=Deinococcus radiodurans (strain ATCC 13939 / DSM 20539 / JCM 16871 / LMG 4051 / NBRC 15346 / NCIMB 9279 / R1 / VKM B-1422) OX=243230 GN=DR_1172 PE=1 SV=1	UB72_DEIRA	DR_1172	Secreted	Unknown	Cytoplasm	Other	2.3947	5.6851	3.6271	4.9021
Urocanate hydratase OS=Deinococcus radiodurans (strain ATCC 13939 / DSM 20539 / JCM 16871 / LMG 4051 / NBRC 15346 / NCIMB 9279 / R1 / VKM B-1422) OX=243230 GN=hutU PE=3 SV=1	HUTU_DEIRA	hutU	Periplasm	Cytoplasm	Cytoplasm	Other	8.98	3.7901	3.6271	0
DNA-directed RNA polymerase subunit alpha OS=Deinococcus radiodurans (strain ATCC 13939 / DSM 20539 / JCM 16871 / LMG 4051 / NBRC 15346 / NCIMB 9279 / R1 / VKM B-1422) OX=243230 GN=rpoA PE=3 SV=1	RPOA_DEIRA	rpoA	Cytoplasm	Cytoplasm	Cytoplasm	Other	4.7893	6.6326	2.7203	2.9413
Adenylosuccinate synthetase OS=Deinococcus radiodurans (strain ATCC 13939 / DSM 20539 / JCM 16871 / LMG 4051 / NBRC 15346 / NCIMB 9279 / R1 / VKM B-1422) OX=243230 GN=purA PE=3 SV=1	PURA_DEIRA	purA	Cytoplasm	Cytoplasmic	Cytoplasm	Other	2.9933	4.7376	7.2542	1.9609
Succinate dehydrogenase flavoprotein subunit OS=Deinococcus radiodurans (strain ATCC 13939 / DSM 20539 / JCM 16871 / LMG 4051 / NBRC 15346 / NCIMB 9279 / R1 / VKM B-1422) OX=243230 GN=DR_0952 PE=3 SV=1	Q9RVS0_DEIRA	DR_0952	Cytoplasm	Cytoplasmic Membrane	Cytoplasm	Other	6.5853	3.7901	0	5.8826
Fructose-bisphosphate aldolase OS=Deinococcus radiodurans (strain ATCC 13939 / DSM 20539 / JCM 16871 / LMG 4051 / NBRC 15346 / NCIMB 9279 / R1 / VKM B-1422) OX=243230 GN=DR_1589 PE=3 SV=1	Q9RU07_DEIRA	DR_1589	Periplasm	Cytoplasm	Cytoplasm	Other	10.177	2.8426	0	2.9413
Elongation factor P OS=Deinococcus radiodurans (strain ATCC 13939 / DSM 20539 / JCM 16871 / LMG 4051 / NBRC 15346 / NCIMB 9279 / R1 / VKM B-1422) OX=243230 GN=efp PE=3 SV=1	EFP_DEIRA	efp	Cytoplasm	Cytoplasmic	Cytoplasm	Other	0	3.7901	5.4406	4.9021
Amino acid ABC transporter, periplasmic amino acid-binding protein OS=Deinococcus radiodurans (strain ATCC 13939 / DSM 20539 / JCM 16871 / LMG 4051 / NBRC 15346 / NCIMB 9279 / R1 / VKM B-1422) OX=243230 GN=DR_0564 PE=3 SV=1	Q9RWV1_DEIRA	DR_0564	periplasm	Unknown	Cytoplasm	Lipoprotein signal peptide (Sec/SPII)	0	4.7376	4.5339	4.9021
Tellurium resistance protein TerD OS=Deinococcus radiodurans (strain ATCC 13939 / DSM 20539 / JCM 16871 / LMG 4051 / NBRC 15346 / NCIMB 9279 / R1 / VKM B-1422) OX=243230 GN=DR_2225 PE=4 SV=1	Q9RSA2_DEIRA	DR_2225	Cytoplasm	Cell Wall	Cytoplasm	Other	2.3947	2.8426	3.6271	3.9217
Ribosome-recycling factor OS=Deinococcus radiodurans (strain ATCC 13939 / DSM 20539 / JCM 16871 / LMG 4051 / NBRC 15346 / NCIMB 9279 / R1 / VKM B-1422) OX=243230 GN=frr PE=3 SV=1	RRF_DEIRA	frr	Cytoplasm	Cytoplasm	Cytoplasm	Other	3.592	3.7901	5.4406	1.9609
DNA-binding protein HU OS=Deinococcus radiodurans (strain ATCC 13939 / DSM 20539 / JCM 16871 / LMG 4051 / NBRC 15346 / NCIMB 9279 / R1 / VKM B-1422) OX=243230 GN=hup PE=3 SV=2	DBH_DEIRA	hup	Cytoplasm	Cytoplasmic	Cytoplasm	Other	1.796	2.8426	3.6271	4.9021
NADH dehydrogenase II OS=Deinococcus radiodurans (strain ATCC 13939 / DSM 20539 / JCM 16871 / LMG 4051 / NBRC 15346 / NCIMB 9279 / R1 / VKM B-1422) OX=243230 GN=DR_0950 PE=4 SV=1	Q9RVS2_DEIRA	DR_0950	Cytoplasm	Cytoplasmic Membrane	Cytoplasm	Other	7.7826	4.7376	0	1.9609
Carboxynorspermidine decarboxylase OS=Deinococcus radiodurans (strain ATCC 13939 / DSM 20539 / JCM 16871 / LMG 4051 / NBRC 15346 / NCIMB 9279 / R1 / VKM B-1422) OX=243230 GN=DR_1410 PE=4 SV=1	Q9RUH6_DEIRA	DR_1410	Cytoplasm	Cytoplasm	Cytoplasm	Other	6.5853	2.8426	4.5339	0
Carboxypeptidase G2 OS=Deinococcus radiodurans (strain ATCC 13939 / DSM 20539 / JCM 16871 / LMG 4051 / NBRC 15346 / NCIMB 9279 / R1 / VKM B-1422) OX=243230 GN=DR_2493 PE=4 SV=1	Q9RRJ7_DEIRA	DR_2493	Cytoplasm	Cytoplasm	Cytoplasm	Other	2.9933	4.7376	2.7203	2.9413
Uncharacterized protein OS=Deinococcus radiodurans (strain ATCC 13939 / DSM 20539 / JCM 16871 / LMG 4051 / NBRC 15346 / NCIMB 9279 / R1 / VKM B-1422) OX=243230 GN=DR_0011 PE=4 SV=1	Q9RYD9_DEIRA	DR_0011	Cytoplasm	Extracellular	Cytoplasm	Other	7.184	3.7901	2.7203	0
Bacterioferritin comigratory protein OS=Deinococcus radiodurans (strain ATCC 13939 / DSM 20539 / JCM 16871 / LMG 4051 / NBRC 15346 / NCIMB 9279 / R1 / VKM B-1422) OX=243230 GN=DR_0846 PE=4 SV=1	Q9RW23_DEIRA	DR_0846	Periplasm	Unknown	Cytoplasm	Other	2.3947	3.7901	2.7203	2.9413
Branched-chain amino acid ABC transporter, periplasmic amino acid-binding protein, putative OS=Deinococcus radiodurans (strain ATCC 13939 / DSM 20539 / JCM 16871 / LMG 4051 / NBRC 15346 / NCIMB 9279 / R1 / VKM B-1422) OX=243230 GN=DR_0788 PE=4 SV=1	Q9RW81_DEIRA	DR_0788	Periplasm	Unknown	Cytoplasm/Extracellular	Signal Peptide	4.7893	2.8426	3.6271	0
Uncharacterized protein OS=Deinococcus radiodurans (strain ATCC 13939 / DSM 20539 / JCM 16871 / LMG 4051 / NBRC 15346 / NCIMB 9279 / R1 / VKM B-1422) OX=243230 GN=DR_1484 PE=4 SV=1	Q9RUA7_DEIRA	DR_1484	Secreted	Unknown	Cell Membrane/Extracellular	Lipoprotein signal peptide (Sec/SPII)	0	2.8426	2.7203	4.9021
Cysteine--tRNA ligase OS=Deinococcus radiodurans (strain ATCC 13939 / DSM 20539 / JCM 16871 / LMG 4051 / NBRC 15346 / NCIMB 9279 / R1 / VKM B-1422) OX=243230 GN=cysS PE=3 SV=2	SYC_DEIRA	cysS	Cytoplasm	Cytoplasm	Extracellular	Other	4.7893	0	4.5339	2.9413
Serine-pyruvate aminotransferase OS=Deinococcus radiodurans (strain ATCC 13939 / DSM 20539 / JCM 16871 / LMG 4051 / NBRC 15346 / NCIMB 9279 / R1 / VKM B-1422) OX=243230 GN=DR_2465 PE=3 SV=1	Q9RRM3_DEIRA	DR_2465	Secreted	Cytoplasm	Cytoplasm	Other	3.592	2.8426	4.5339	0
Porphobilinogen deaminase OS=Deinococcus radiodurans (strain ATCC 13939 / DSM 20539 / JCM 16871 / LMG 4051 / NBRC 15346 / NCIMB 9279 / R1 / VKM B-1422) OX=243230 GN=hemC PE=3 SV=1	HEM3_DEIRA	hemC	Secreted	Cytoplasm	Cytoplasm	Other	4.7893	3.7901	2.7203	0
Pre-B cell enhancing factor-related protein OS=Deinococcus radiodurans (strain ATCC 13939 / DSM 20539 / JCM 16871 / LMG 4051 / NBRC 15346 / NCIMB 9279 / R1 / VKM B-1422) OX=243230 GN=DR_0294 PE=4 SV=1	Q9RXL6_DEIRA	DR_0294	Periplasm	Cytoplasm	Cytoplasm	Other	5.388	2.8426	3.6271	0
Acyl carrier protein OS=Deinococcus radiodurans (strain ATCC 13939 / DSM 20539 / JCM 16871 / LMG 4051 / NBRC 15346 / NCIMB 9279 / R1 / VKM B-1422) OX=243230 GN=acpP PE=3 SV=2	ACP_DEIRA	acpP	Cytoplasm	Cytoplasmic Membrane	Cell Membrane	Other	2.9933	2.8426	0	4.9021
Alpha-glucan phosphorylase, putative OS=Deinococcus radiodurans (strain ATCC 13939 / DSM 20539 / JCM 16871 / LMG 4051 / NBRC 15346 / NCIMB 9279 / R1 / VKM B-1422) OX=243230 GN=DR_2195 PE=4 SV=1	Q9RSD0_DEIRA	DR_2195	Cytoplasm	Unknown	Cytoplasm	Other	2.9933	5.6851	0	2.9413
Desiccation/radiation resistance protein DR_1769 OS=Deinococcus radiodurans (strain ATCC 13939 / DSM 20539 / JCM 16871 / LMG 4051 / NBRC 15346 / NCIMB 9279 / R1 / VKM B-1422) OX=243230 GN=DR_1769 PE=1 SV=1	DRRP_DEIRA	DR_1769	Inner Membrane	Cytoplasmic Membrane	Cell Membrane/Extracellular	Signal Peptide	4.7893	3.7901	0	2.9413
Iron ABC transporter, periplasmic substrate-binding protein OS=Deinococcus radiodurans (strain ATCC 13939 / DSM 20539 / JCM 16871 / LMG 4051 / NBRC 15346 / NCIMB 9279 / R1 / VKM B-1422) OX=243230 GN=DR_B0125 PE=4 SV=1	Q9RZK2_DEIRA	DR_B0125	Periplasm	Unknown	Cell Membrane	Other	4.7893	1.895	1.8135	2.9413
2`,3`-cyclic-nucleotide 2`-phosphodiesterase OS=Deinococcus radiodurans (strain ATCC 13939 / DSM 20539 / JCM 16871 / LMG 4051 / NBRC 15346 / NCIMB 9279 / R1 / VKM B-1422) OX=243230 GN=DR_1736 PE=3 SV=1	Q9RTM4_DEIRA	DR_1736	Periplasm	Cell Wall	Cell Membrane	Other	3.592	2.8426	1.8135	2.9413
Gluconolactonase, putative OS=Deinococcus radiodurans (strain ATCC 13939 / DSM 20539 / JCM 16871 / LMG 4051 / NBRC 15346 / NCIMB 9279 / R1 / VKM B-1422) OX=243230 GN=DR_0277 PE=1 SV=1	Q9RXN3_DEIRA	DR_0277	Cytoplasm	Unknown	Cytoplasm	Other	0	3.7901	1.8135	4.9021
Uncharacterized protein OS=Deinococcus radiodurans (strain ATCC 13939 / DSM 20539 / JCM 16871 / LMG 4051 / NBRC 15346 / NCIMB 9279 / R1 / VKM B-1422) OX=243230 GN=DR_A0146 PE=4 SV=1	Q9RZ07_DEIRA	DR_A0146	Periplasm	Cytoplasm	Cytoplasm	Other	2.9933	2.8426	4.5339	0
60 kDa SS-A/Ro ribonucleoprotein homolog OS=Deinococcus radiodurans (strain ATCC 13939 / DSM 20539 / JCM 16871 / LMG 4051 / NBRC 15346 / NCIMB 9279 / R1 / VKM B-1422) OX=243230 GN=rsr PE=1 SV=1	RO60_DEIRA	rsr	Secreted	Cytoplasmic Membrane	Cytoplasm	Other	4.1907	0	1.8135	3.9217
Uncharacterized protein OS=Deinococcus radiodurans (strain ATCC 13939 / DSM 20539 / JCM 16871 / LMG 4051 / NBRC 15346 / NCIMB 9279 / R1 / VKM B-1422) OX=243230 GN=DR_1842 PE=4 SV=1	Q9RTC3_DEIRA	DR_1842	Outer Membrane	Unknown	Extracellular	Signal peptide	1.1973	2.8426	0	4.9021
Deoxyribose-phosphate aldolase OS=Deinococcus radiodurans (strain ATCC 13939 / DSM 20539 / JCM 16871 / LMG 4051 / NBRC 15346 / NCIMB 9279 / R1 / VKM B-1422) OX=243230 GN=deoC PE=3 SV=1	DEOC_DEIRA	deoC	Cytoplasm	Cytoplasm	Cytoplasm	Other	2.9933	2.8426	0	1.9609
Ribonuclease J OS=Deinococcus radiodurans OX=1299 GN=rnj PE=1 SV=1	H9CZL7_DEIRD	rnj	Cytoplasm	Cytoplasmic Membrane	Cytoplasm	Other	4.7893	2.8426	0	1.9609
Uncharacterized protein OS=Deinococcus radiodurans (strain ATCC 13939 / DSM 20539 / JCM 16871 / LMG 4051 / NBRC 15346 / NCIMB 9279 / R1 / VKM B-1422) OX=243230 GN=DR_0556 PE=4 SV=1	Q9RWV9_DEIRA	DR_0556	Secreted	Cytoplasm	Cytoplasm	Other	2.9933	2.8426	1.8135	1.9609
Uncharacterized protein OS=Deinococcus radiodurans (strain ATCC 13939 / DSM 20539 / JCM 16871 / LMG 4051 / NBRC 15346 / NCIMB 9279 / R1 / VKM B-1422) OX=243230 GN=DR_0573 PE=4 SV=1	Q9RWU2_DEIRA	DR_0573	Outer Membrane	Unknown	Extracellular	Signal peptide (Sec/SPI)	0	1.895	1.8135	3.9217
Proline dipeptidase OS=Deinococcus radiodurans (strain ATCC 13939 / DSM 20539 / JCM 16871 / LMG 4051 / NBRC 15346 / NCIMB 9279 / R1 / VKM B-1422) OX=243230 GN=DR_1246 PE=1 SV=1	Q9RUY4_DEIRA	DR_1246	Cytoplasm	Cytoplasm	Cytoplasm	Other	3.592	2.8426	2.7203	0
Osmotically inducible protein C OS=Deinococcus radiodurans (strain ATCC 13939 / DSM 20539 / JCM 16871 / LMG 4051 / NBRC 15346 / NCIMB 9279 / R1 / VKM B-1422) OX=243230 GN=DR_1538 PE=4 SV=1	Q9RU56_DEIRA	DR_1538	Periplasm	Cytoplasmic	Cytoplasm	Other	1.796	2.8426	0	3.9217
Uncharacterized protein OS=Deinococcus radiodurans (strain ATCC 13939 / DSM 20539 / JCM 16871 / LMG 4051 / NBRC 15346 / NCIMB 9279 / R1 / VKM B-1422) OX=243230 GN=DR_1699 PE=4 SV=1	Q9RTQ7_DEIRA	DR_1699	Secreted	Unknown	Cell Membrane/Extracellular	Signal Peptide	3.592	1.895	2.7203	0
Glycosyl hydrolase, family 13 OS=Deinococcus radiodurans (strain ATCC 13939 / DSM 20539 / JCM 16871 / LMG 4051 / NBRC 15346 / NCIMB 9279 / R1 / VKM B-1422) OX=243230 GN=DR_1375 PE=4 SV=1	Q9RUK9_DEIRA	DR_1375	Cytoplasm	Cytoplasmic	Extracellular	Other	2.3947	1.895	0	2.9413
Adenylosuccinate lyase OS=Deinococcus radiodurans (strain ATCC 13939 / DSM 20539 / JCM 16871 / LMG 4051 / NBRC 15346 / NCIMB 9279 / R1 / VKM B-1422) OX=243230 GN=purB PE=3 SV=1	PUR8_DEIRA	purB	Secreted	Cytoplasm	Cytoplasm	Other	4.1907	0	1.8135	1.9609
Trehalose synthase OS=Deinococcus radiodurans (strain ATCC 13939 / DSM 20539 / JCM 16871 / LMG 4051 / NBRC 15346 / NCIMB 9279 / R1 / VKM B-1422) OX=243230 PE=1 SV=1	I3NX86_DEIRA		Cytoplasm	Cytoplasmic	Extracellular	Other	2.3947	2.8426	2.7203	0
Ribose-5-phosphate isomerase A OS=Deinococcus radiodurans (strain ATCC 13939 / DSM 20539 / JCM 16871 / LMG 4051 / NBRC 15346 / NCIMB 9279 / R1 / VKM B-1422) OX=243230 GN=rpiA PE=3 SV=1	RPIA_DEIRA	rpiA	Cytoplasm	Cytoplasmic	Cytoplasm	Other	1.796	3.7901	0	1.9609
Uncharacterized protein OS=Deinococcus radiodurans (strain ATCC 13939 / DSM 20539 / JCM 16871 / LMG 4051 / NBRC 15346 / NCIMB 9279 / R1 / VKM B-1422) OX=243230 GN=DR_1407 PE=4 SV=1	Q9RUH9_DEIRA	DR_1407	Secreted	Unknown	Cytoplasm/Extracellular	Lipoprotein signal peptide	1.796	1.895	1.8135	0

## Sheet: Supplementary Table S5
Table S5. Proteins showing differential expression in the periplasmic fractions between R1 and Qpr6 KD strains
					Normalized spectra counts
Identified Proteins	Accession Number	ID	p-value	Fold Change (Qpr6KD/R1)	R1_A	R1_B	R1_C	R1_D	Qpr6KD_A	Qpr6KD_B	Qpr6KD_C	Qpr6KD_D
2`,3`-cyclic-nucleotide 2`-phosphodiesterase OS=Deinococcus radiodurans (strain ATCC 13939 / DSM 20539 / JCM 16871 / LMG 4051 / NBRC 15346 / NCIMB 9279 / R1 / VKM B-1422) OX=243230 GN=DR_1736 PE=3 SV=1	Q9RTM4_DEIRA	DR_1736	0.00027	0	3.592	2.8426	1.8135	2.9413	0	0	0	0
60 kDa SS-A/Ro ribonucleoprotein homolog OS=Deinococcus radiodurans (strain ATCC 13939 / DSM 20539 / JCM 16871 / LMG 4051 / NBRC 15346 / NCIMB 9279 / R1 / VKM B-1422) OX=243230 GN=rsr PE=1 SV=1	RO60_DEIRA	rsr	0.045	0	4.1907	0	1.8135	3.9217	0	0	0	0
ABC transporter, periplasmic substrate-binding protein, putative OS=Deinococcus radiodurans (strain ATCC 13939 / DSM 20539 / JCM 16871 / LMG 4051 / NBRC 15346 / NCIMB 9279 / R1 / VKM B-1422) OX=243230 GN=DR_1277 PE=4 SV=1	Q9RUV4_DEIRA	DR_1277	0.018	0	12.572	6.6326	3.6271	3.9217	0	0	0	0
Adenylosuccinate synthetase OS=Deinococcus radiodurans (strain ATCC 13939 / DSM 20539 / JCM 16871 / LMG 4051 / NBRC 15346 / NCIMB 9279 / R1 / VKM B-1422) OX=243230 GN=purA PE=3 SV=1	PURA_DEIRA	purA	0.011	0	2.9933	4.7376	7.2542	1.9609	0	0	0	0
Alpha-glucan phosphorylase, putative OS=Deinococcus radiodurans (strain ATCC 13939 / DSM 20539 / JCM 16871 / LMG 4051 / NBRC 15346 / NCIMB 9279 / R1 / VKM B-1422) OX=243230 GN=DR_2195 PE=4 SV=1	Q9RSD0_DEIRA	DR_2195	0.046	0	2.9933	5.6851	0	2.9413	0	0	0	0
Cysteine--tRNA ligase OS=Deinococcus radiodurans (strain ATCC 13939 / DSM 20539 / JCM 16871 / LMG 4051 / NBRC 15346 / NCIMB 9279 / R1 / VKM B-1422) OX=243230 GN=cysS PE=3 SV=2	SYC_DEIRA	cysS	0.032	0	4.7893	0	4.5339	2.9413	0	0	0	0
Desiccation/radiation resistance protein DR_1769 OS=Deinococcus radiodurans (strain ATCC 13939 / DSM 20539 / JCM 16871 / LMG 4051 / NBRC 15346 / NCIMB 9279 / R1 / VKM B-1422) OX=243230 GN=DR_1769 PE=1 SV=1	DRRP_DEIRA	DR_1769	0.032	0	4.7893	3.7901	0	2.9413	0	0	0	0
DNA-directed RNA polymerase subunit alpha OS=Deinococcus radiodurans (strain ATCC 13939 / DSM 20539 / JCM 16871 / LMG 4051 / NBRC 15346 / NCIMB 9279 / R1 / VKM B-1422) OX=243230 GN=rpoA PE=3 SV=1	RPOA_DEIRA	rpoA	0.0034	0	4.7893	6.6326	2.7203	2.9413	0	0	0	0
Endoglucanase, putative OS=Deinococcus radiodurans (strain ATCC 13939 / DSM 20539 / JCM 16871 / LMG 4051 / NBRC 15346 / NCIMB 9279 / R1 / VKM B-1422) OX=243230 GN=DR_0229 PE=3 SV=1	Q9RXS7_DEIRA	DR_0229	0.041	0	13.171	6.6326	1.8135	3.9217	0	0	0	0
Enolase OS=Deinococcus radiodurans (strain ATCC 13939 / DSM 20539 / JCM 16871 / LMG 4051 / NBRC 15346 / NCIMB 9279 / R1 / VKM B-1422) OX=243230 GN=eno PE=3 SV=1	ENO_DEIRA	eno	0.0021	0	14.368	8.5277	5.4406	9.8043	0	0	0	0
Glucose-6-phosphate isomerase OS=Deinococcus radiodurans (strain ATCC 13939 / DSM 20539 / JCM 16871 / LMG 4051 / NBRC 15346 / NCIMB 9279 / R1 / VKM B-1422) OX=243230 GN=pgi PE=3 SV=1	G6PI_DEIRA	pgi	0.0049	0	8.98	5.6851	4.5339	2.9413	0	0	0	0
Iron ABC transporter, periplasmic substrate-binding protein OS=Deinococcus radiodurans (strain ATCC 13939 / DSM 20539 / JCM 16871 / LMG 4051 / NBRC 15346 / NCIMB 9279 / R1 / VKM B-1422) OX=243230 GN=DR_B0125 PE=4 SV=1	Q9RZK2_DEIRA	DR_B0125	0.0062	0	4.7893	1.895	1.8135	2.9413	0	0	0	0
Membrane lipoprotein OS=Deinococcus radiodurans (strain ATCC 13939 / DSM 20539 / JCM 16871 / LMG 4051 / NBRC 15346 / NCIMB 9279 / R1 / VKM B-1422) OX=243230 GN=DR_2070 PE=4 SV=1	Q9RSQ4_DEIRA	DR_2070	0.0048	0	8.3813	8.5277	4.5339	2.9413	0	0	0	0
N-acetylmuramoyl-L-alanine amidase-related protein OS=Deinococcus radiodurans (strain ATCC 13939 / DSM 20539 / JCM 16871 / LMG 4051 / NBRC 15346 / NCIMB 9279 / R1 / VKM B-1422) OX=243230 GN=DR_2567 PE=4 SV=1	Q9RRC5_DEIRA	DR_2567	0.0034	0	9.5786	5.6851	4.5339	3.9217	0	0	0	0
Osmotically inducible protein C OS=Deinococcus radiodurans (strain ATCC 13939 / DSM 20539 / JCM 16871 / LMG 4051 / NBRC 15346 / NCIMB 9279 / R1 / VKM B-1422) OX=243230 GN=DR_1538 PE=4 SV=1	Q9RU56_DEIRA	DR_1538	0.043	0	1.796	2.8426	0	3.9217	0	0	0	0
Pre-B cell enhancing factor-related protein OS=Deinococcus radiodurans (strain ATCC 13939 / DSM 20539 / JCM 16871 / LMG 4051 / NBRC 15346 / NCIMB 9279 / R1 / VKM B-1422) OX=243230 GN=DR_0294 PE=4 SV=1	Q9RXL6_DEIRA	DR_0294	0.038	0	5.388	2.8426	3.6271	0	0	0	0	0
Probable 2,3-bisphosphoglycerate-independent phosphoglycerate mutase OS=Deinococcus radiodurans (strain ATCC 13939 / DSM 20539 / JCM 16871 / LMG 4051 / NBRC 15346 / NCIMB 9279 / R1 / VKM B-1422) OX=243230 GN=apgM PE=3 SV=1	APGM_DEIRA	apgM	0.0022	0	9.5786	5.6851	5.4406	3.9217	0	0	0	0
Proline dipeptidase OS=Deinococcus radiodurans (strain ATCC 13939 / DSM 20539 / JCM 16871 / LMG 4051 / NBRC 15346 / NCIMB 9279 / R1 / VKM B-1422) OX=243230 GN=DR_1246 PE=1 SV=1	Q9RUY4_DEIRA	DR_1246	0.027	0	3.592	2.8426	2.7203	0	0	0	0	0
Ribosomal protein S1, putative OS=Deinococcus radiodurans (strain ATCC 13939 / DSM 20539 / JCM 16871 / LMG 4051 / NBRC 15346 / NCIMB 9279 / R1 / VKM B-1422) OX=243230 GN=DR_1983 PE=4 SV=1	Q9RSY6_DEIRA	DR_1983	0.032	0	29.335	11.37	7.2542	8.8239	0	0	0	0
Single-stranded DNA-binding protein OS=Deinococcus radiodurans (strain ATCC 13939 / DSM 20539 / JCM 16871 / LMG 4051 / NBRC 15346 / NCIMB 9279 / R1 / VKM B-1422) OX=243230 GN=ssb PE=1 SV=2	SSB_DEIRA	ssb	0.031	0	4.1907	2.8426	0	2.9413	0	0	0	0
Succinate dehydrogenase flavoprotein subunit OS=Deinococcus radiodurans (strain ATCC 13939 / DSM 20539 / JCM 16871 / LMG 4051 / NBRC 15346 / NCIMB 9279 / R1 / VKM B-1422) OX=243230 GN=DR_0952 PE=3 SV=1	Q9RVS0_DEIRA	DR_0952	0.033	0	6.5853	3.7901	0	5.8826	0	0	0	0
Superoxide dismutase (SodC), Cu-Zn family OS=Deinococcus radiodurans (strain ATCC 13939 / DSM 20539 / JCM 16871 / LMG 4051 / NBRC 15346 / NCIMB 9279 / R1 / VKM B-1422) OX=243230 GN=DR_A0202 PE=4 SV=1	Q9RYV4_DEIRA	DR_A0202	0.0024	0	13.171	6.6326	5.4406	10.785	0	0	0	0
Tellurium resistance protein TerD OS=Deinococcus radiodurans (strain ATCC 13939 / DSM 20539 / JCM 16871 / LMG 4051 / NBRC 15346 / NCIMB 9279 / R1 / VKM B-1422) OX=243230 GN=DR_2225 PE=4 SV=1	Q9RSA2_DEIRA	DR_2225	< 0.00010	0	2.3947	2.8426	3.6271	3.9217	0	0	0	0
Trehalose synthase OS=Deinococcus radiodurans (strain ATCC 13939 / DSM 20539 / JCM 16871 / LMG 4051 / NBRC 15346 / NCIMB 9279 / R1 / VKM B-1422) OX=243230 PE=1 SV=1	I3NX86_DEIRA		0.025	0	2.3947	2.8426	2.7203	0	0	0	0	0
Uncharacterized protein OS=Deinococcus radiodurans (strain ATCC 13939 / DSM 20539 / JCM 16871 / LMG 4051 / NBRC 15346 / NCIMB 9279 / R1 / VKM B-1422) OX=243230 GN=DR_0556 PE=4 SV=1	Q9RWV9_DEIRA	DR_0556	0.0002	0	2.9933	2.8426	1.8135	1.9609	0	0	0	0
Uncharacterized protein OS=Deinococcus radiodurans (strain ATCC 13939 / DSM 20539 / JCM 16871 / LMG 4051 / NBRC 15346 / NCIMB 9279 / R1 / VKM B-1422) OX=243230 GN=DR_0686 PE=4 SV=1	Q9RWI2_DEIRA	DR_0686	0.0029	0	8.98	6.6326	2.7203	6.863	0	0	0	0
Uncharacterized protein OS=Deinococcus radiodurans (strain ATCC 13939 / DSM 20539 / JCM 16871 / LMG 4051 / NBRC 15346 / NCIMB 9279 / R1 / VKM B-1422) OX=243230 GN=DR_0969 PE=4 SV=1	Q9RVQ3_DEIRA	DR_0969	0.0038	0	10.776	5.6851	3.6271	7.8434	0	0	0	0
Uncharacterized protein OS=Deinococcus radiodurans (strain ATCC 13939 / DSM 20539 / JCM 16871 / LMG 4051 / NBRC 15346 / NCIMB 9279 / R1 / VKM B-1422) OX=243230 GN=DR_1407 PE=4 SV=1	Q9RUH9_DEIRA	DR_1407	0.024	0	1.796	1.895	1.8135	0	0	0	0	0
Uncharacterized protein OS=Deinococcus radiodurans (strain ATCC 13939 / DSM 20539 / JCM 16871 / LMG 4051 / NBRC 15346 / NCIMB 9279 / R1 / VKM B-1422) OX=243230 GN=DR_1699 PE=4 SV=1	Q9RTQ7_DEIRA	DR_1699	0.037	0	3.592	1.895	2.7203	0	0	0	0	0
Uncharacterized protein OS=Deinococcus radiodurans (strain ATCC 13939 / DSM 20539 / JCM 16871 / LMG 4051 / NBRC 15346 / NCIMB 9279 / R1 / VKM B-1422) OX=243230 GN=DR_2319 PE=4 SV=1	Q9RS08_DEIRA	DR_2319	< 0.00010	0	8.98	7.5802	5.4406	6.863	0	0	0	0
Uncharacterized protein OS=Deinococcus radiodurans (strain ATCC 13939 / DSM 20539 / JCM 16871 / LMG 4051 / NBRC 15346 / NCIMB 9279 / R1 / VKM B-1422) OX=243230 GN=DR_A0146 PE=4 SV=1	Q9RZ07_DEIRA	DR_A0146	0.034	0	2.9933	2.8426	4.5339	0	0	0	0	0
Yellow-related protein OS=Deinococcus radiodurans (strain ATCC 13939 / DSM 20539 / JCM 16871 / LMG 4051 / NBRC 15346 / NCIMB 9279 / R1 / VKM B-1422) OX=243230 GN=DR_1790 PE=4 SV=1	Q9RTH4_DEIRA	DR_1790	0.031	0	10.776	8.5277	0	6.863	0	0	0	0
Catalase OS=Deinococcus radiodurans (strain ATCC 13939 / DSM 20539 / JCM 16871 / LMG 4051 / NBRC 15346 / NCIMB 9279 / R1 / VKM B-1422) OX=243230 GN=DR_A0259 PE=3 SV=1	Q9RYQ0_DEIRA	DR_A0259	0.00049	0.05	20.953	13.265	17.229	11.765	0	0	3.0465	0
Carboxyl-terminal protease, putative OS=Deinococcus radiodurans (strain ATCC 13939 / DSM 20539 / JCM 16871 / LMG 4051 / NBRC 15346 / NCIMB 9279 / R1 / VKM B-1422) OX=243230 GN=DR_1551 PE=3 SV=1	Q9RU43_DEIRA	DR_1551	0.0037	0.06	15.565	9.4752	9.9745	5.8826	0	0	0	2.4723
Transketolase OS=Deinococcus radiodurans (strain ATCC 13939 / DSM 20539 / JCM 16871 / LMG 4051 / NBRC 15346 / NCIMB 9279 / R1 / VKM B-1422) OX=243230 GN=DR_2256 PE=3 SV=1	Q9RS71_DEIRA	DR_2256	0.0028	0.07	19.756	11.37	12.695	8.8239	0	0	0	3.7085
Aspartate-semialdehyde dehydrogenase OS=Deinococcus radiodurans (strain ATCC 13939 / DSM 20539 / JCM 16871 / LMG 4051 / NBRC 15346 / NCIMB 9279 / R1 / VKM B-1422) OX=243230 GN=asd PE=3 SV=1	Q9RSW3_DEIRA	asd	0.018	0.09	8.98	1.895	7.2542	4.9021	0	0	2.031	0
Acyl-CoA dehydrogenase, putative OS=Deinococcus radiodurans (strain ATCC 13939 / DSM 20539 / JCM 16871 / LMG 4051 / NBRC 15346 / NCIMB 9279 / R1 / VKM B-1422) OX=243230 GN=DR_2361 PE=3 SV=1	Q9RRX1_DEIRA	DR_2361	0.003	0.1	13.171	12.318	5.4406	13.726	2.9528	0	2.031	0
Flavin monoamine oxidase-related protein OS=Deinococcus radiodurans (strain ATCC 13939 / DSM 20539 / JCM 16871 / LMG 4051 / NBRC 15346 / NCIMB 9279 / R1 / VKM B-1422) OX=243230 GN=DR_A0274 PE=4 SV=1	Q9RYN6_DEIRA	DR_A0274	0.0039	0.1	21.552	14.213	8.1609	18.628	2.9528	2.9393	2.031	0
Oligopeptidase A OS=Deinococcus radiodurans (strain ATCC 13939 / DSM 20539 / JCM 16871 / LMG 4051 / NBRC 15346 / NCIMB 9279 / R1 / VKM B-1422) OX=243230 GN=DR_1659 PE=3 SV=1	Q9RTU7_DEIRA	DR_1659	0.028	0.1	9.5786	4.7376	4.5339	2.9413	0	0	3.0465	0
Serine protease, subtilase family OS=Deinococcus radiodurans (strain ATCC 13939 / DSM 20539 / JCM 16871 / LMG 4051 / NBRC 15346 / NCIMB 9279 / R1 / VKM B-1422) OX=243230 GN=DR_1459 PE=4 SV=1	Q9RUD0_DEIRA	DR_1459	0.00016	0.1	13.171	15.16	16.322	19.609	4.4292	2.9393	2.031	0
3-oxoacyl-[acyl-carrier-protein] synthase 2 OS=Deinococcus radiodurans (strain ATCC 13939 / DSM 20539 / JCM 16871 / LMG 4051 / NBRC 15346 / NCIMB 9279 / R1 / VKM B-1422) OX=243230 GN=DR_1941 PE=3 SV=1	Q9RT28_DEIRA	DR_1941	0.024	0.2	10.776	7.5802	8.1609	2.9413	0	0	0	4.9446
ABC transporter, periplasmic substrate-binding protein, putative OS=Deinococcus radiodurans (strain ATCC 13939 / DSM 20539 / JCM 16871 / LMG 4051 / NBRC 15346 / NCIMB 9279 / R1 / VKM B-1422) OX=243230 GN=DR_1655 PE=4 SV=1	Q9RTV1_DEIRA	DR_1655	0.0066	0.2	14.967	12.318	11.788	7.8434	7.3819	0	0	2.4723
Malate dehydrogenase OS=Deinococcus radiodurans (strain ATCC 13939 / DSM 20539 / JCM 16871 / LMG 4051 / NBRC 15346 / NCIMB 9279 / R1 / VKM B-1422) OX=243230 GN=mdh PE=3 SV=1	MDH_DEIRA	mdh	0.01	0.2	11.973	10.423	12.695	5.8826	0	0	5.0775	4.9446
Protease, putative OS=Deinococcus radiodurans (strain ATCC 13939 / DSM 20539 / JCM 16871 / LMG 4051 / NBRC 15346 / NCIMB 9279 / R1 / VKM B-1422) OX=243230 GN=DR_1308 PE=4 SV=1	Q9RUS4_DEIRA	DR_1308	0.00062	0.2	6.5853	7.5802	5.4406	5.8826	0	0	2.031	2.4723
Protease, putative OS=Deinococcus radiodurans (strain ATCC 13939 / DSM 20539 / JCM 16871 / LMG 4051 / NBRC 15346 / NCIMB 9279 / R1 / VKM B-1422) OX=243230 GN=DR_1598 PE=3 SV=1	Q9RTZ9_DEIRA	DR_1598	0.014	0.2	31.729	26.531	14.508	13.726	7.3819	0	6.093	7.4169
Ribosome-recycling factor OS=Deinococcus radiodurans (strain ATCC 13939 / DSM 20539 / JCM 16871 / LMG 4051 / NBRC 15346 / NCIMB 9279 / R1 / VKM B-1422) OX=243230 GN=frr PE=3 SV=1	RRF_DEIRA	frr	0.031	0.2	3.592	3.7901	5.4406	1.9609	0	0	3.0465	0
Serine hydroxymethyltransferase OS=Deinococcus radiodurans (strain ATCC 13939 / DSM 20539 / JCM 16871 / LMG 4051 / NBRC 15346 / NCIMB 9279 / R1 / VKM B-1422) OX=243230 GN=glyA PE=3 SV=2	GLYA_DEIRA	glyA	0.0087	0.2	13.769	7.5802	7.2542	7.8434	0	4.409	2.031	2.4723
5'-methylthioadenosine/S-adenosylhomocysteine nucleosidase OS=Deinococcus radiodurans (strain ATCC 13939 / DSM 20539 / JCM 16871 / LMG 4051 / NBRC 15346 / NCIMB 9279 / R1 / VKM B-1422) OX=243230 GN=DR_1451 PE=3 SV=1	Q9RUD6_DEIRA	DR_1451	0.04	0.3	4.7893	6.6326	5.4406	2.9413	0	0	3.0465	3.7085
Citrate synthase OS=Deinococcus radiodurans (strain ATCC 13939 / DSM 20539 / JCM 16871 / LMG 4051 / NBRC 15346 / NCIMB 9279 / R1 / VKM B-1422) OX=243230 GN=gltA PE=1 SV=3	CISY_DEIRA	gltA	0.0053	0.3	20.953	19.898	18.135	10.785	7.3819	0	8.124	3.7085
N-acetylmuramoyl-L-alanine amidase, putative OS=Deinococcus radiodurans (strain ATCC 13939 / DSM 20539 / JCM 16871 / LMG 4051 / NBRC 15346 / NCIMB 9279 / R1 / VKM B-1422) OX=243230 GN=DR_1632 PE=4 SV=1	Q9RTX0_DEIRA	DR_1632	0.045	0.3	7.7826	5.6851	5.4406	1.9609	0	0	2.031	3.7085
S-layer-like array-related protein OS=Deinococcus radiodurans (strain ATCC 13939 / DSM 20539 / JCM 16871 / LMG 4051 / NBRC 15346 / NCIMB 9279 / R1 / VKM B-1422) OX=243230 GN=DR_0383 PE=4 SV=1	Q9RXD2_DEIRA	DR_0383	0.0017	0.3	11.375	9.4752	10.881	11.765	5.9055	4.409	4.062	0
Uncharacterized protein OS=Deinococcus radiodurans (strain ATCC 13939 / DSM 20539 / JCM 16871 / LMG 4051 / NBRC 15346 / NCIMB 9279 / R1 / VKM B-1422) OX=243230 GN=DR_2489 PE=4 SV=1	Q9RRK0_DEIRA	DR_2489	0.0041	0.3	16.763	8.5277	13.602	13.726	2.9528	5.8787	5.0775	0
Alpha-dextran endo-1,6-alpha-glucosidase OS=Deinococcus radiodurans (strain ATCC 13939 / DSM 20539 / JCM 16871 / LMG 4051 / NBRC 15346 / NCIMB 9279 / R1 / VKM B-1422) OX=243230 GN=DR_0405 PE=3 SV=1	Q9RXB0_DEIRA	DR_0405	0.0049	0.4	28.137	20.845	22.669	14.706	7.3819	5.8787	6.093	12.362
Elongation factor G OS=Deinococcus radiodurans (strain ATCC 13939 / DSM 20539 / JCM 16871 / LMG 4051 / NBRC 15346 / NCIMB 9279 / R1 / VKM B-1422) OX=243230 GN=fusA PE=3 SV=1	EFG_DEIRA	fusA	0.04	0.4	48.492	32.216	25.39	17.648	14.764	7.3483	17.264	12.362
Maltose ABC transporter, periplasmic maltose-binding protein OS=Deinococcus radiodurans (strain ATCC 13939 / DSM 20539 / JCM 16871 / LMG 4051 / NBRC 15346 / NCIMB 9279 / R1 / VKM B-1422) OX=243230 GN=DR_0561 PE=4 SV=1	Q9RWV4_DEIRA	DR_0561	0.014	0.4	7.7826	8.5277	6.3474	5.8826	4.4292	0	4.062	3.7085
Uncharacterized protein OS=Deinococcus radiodurans (strain ATCC 13939 / DSM 20539 / JCM 16871 / LMG 4051 / NBRC 15346 / NCIMB 9279 / R1 / VKM B-1422) OX=243230 GN=DR_1448 PE=4 SV=1	Q9RUD9_DEIRA	DR_1448	0.0025	0.4	34.124	19.898	27.203	22.55	11.811	10.288	8.124	9.8892
Uncharacterized protein OS=Deinococcus radiodurans (strain ATCC 13939 / DSM 20539 / JCM 16871 / LMG 4051 / NBRC 15346 / NCIMB 9279 / R1 / VKM B-1422) OX=243230 GN=DR_1940 PE=4 SV=1	Q9RT29_DEIRA	DR_1940	0.011	0.4	12.572	11.37	16.322	20.589	8.8583	5.8787	8.124	3.7085
Catalase OS=Deinococcus radiodurans (strain ATCC 13939 / DSM 20539 / JCM 16871 / LMG 4051 / NBRC 15346 / NCIMB 9279 / R1 / VKM B-1422) OX=243230 GN=katA PE=1 SV=2	CATA_DEIRA	katA	0.011	0.5	22.151	21.793	14.508	13.726	11.811	7.3483	9.1395	4.9446
Glyceraldehyde-3-phosphate dehydrogenase OS=Deinococcus radiodurans (strain ATCC 13939 / DSM 20539 / JCM 16871 / LMG 4051 / NBRC 15346 / NCIMB 9279 / R1 / VKM B-1422) OX=243230 GN=DR_1343 PE=3 SV=1	Q9RUP1_DEIRA	DR_1343	0.0059	0.5	20.355	17.055	12.695	15.687	5.9055	10.288	10.155	6.1808
Oxidoreductase, putative OS=Deinococcus radiodurans (strain ATCC 13939 / DSM 20539 / JCM 16871 / LMG 4051 / NBRC 15346 / NCIMB 9279 / R1 / VKM B-1422) OX=243230 GN=DR_A0203 PE=4 SV=1	Q9RYV3_DEIRA	DR_A0203	0.035	0.5	19.756	14.213	8.1609	13.726	8.8583	5.8787	7.1085	7.4169
S-layer-like array-related protein OS=Deinococcus radiodurans (strain ATCC 13939 / DSM 20539 / JCM 16871 / LMG 4051 / NBRC 15346 / NCIMB 9279 / R1 / VKM B-1422) OX=243230 GN=DR_1185 PE=4 SV=1	Q9RV45_DEIRA	DR_1185	0.0027	0.5	41.907	37.901	47.152	53.924	26.575	27.924	14.217	17.306
Uncharacterized protein OS=Deinococcus radiodurans (strain ATCC 13939 / DSM 20539 / JCM 16871 / LMG 4051 / NBRC 15346 / NCIMB 9279 / R1 / VKM B-1422) OX=243230 GN=DR_1623 PE=4 SV=1	Q9RTX7_DEIRA	DR_1623	0.019	0.5	12.572	14.213	15.415	14.706	8.8583	5.8787	12.186	2.4723
Uncharacterized protein OS=Deinococcus radiodurans (strain ATCC 13939 / DSM 20539 / JCM 16871 / LMG 4051 / NBRC 15346 / NCIMB 9279 / R1 / VKM B-1422) OX=243230 GN=DR_2320 PE=4 SV=1	Q9RS07_DEIRA	DR_2320	0.0021	0.5	17.361	16.108	17.229	14.706	7.3819	8.818	6.093	12.362
Uncharacterized protein OS=Deinococcus radiodurans (strain ATCC 13939 / DSM 20539 / JCM 16871 / LMG 4051 / NBRC 15346 / NCIMB 9279 / R1 / VKM B-1422) OX=243230 GN=DR_2359 PE=3 SV=1	Q9RRX3_DEIRA	DR_2359	0.012	0.5	10.776	13.265	9.0677	6.863	4.4292	2.9393	6.093	4.9446
Tellurium resistance protein TerD OS=Deinococcus radiodurans (strain ATCC 13939 / DSM 20539 / JCM 16871 / LMG 4051 / NBRC 15346 / NCIMB 9279 / R1 / VKM B-1422) OX=243230 GN=DR_2221 PE=4 SV=1	Q9RSA5_DEIRA	DR_2221	0.0051	0.6	14.368	15.16	15.415	12.746	7.3819	11.757	7.1085	9.8892
ABC transporter, periplasmic substrate-binding protein, solute-binding family 1 OS=Deinococcus radiodurans (strain ATCC 13939 / DSM 20539 / JCM 16871 / LMG 4051 / NBRC 15346 / NCIMB 9279 / R1 / VKM B-1422) OX=243230 GN=DR_0262 PE=4 SV=1	Q9RXP7_DEIRA	DR_0262	0.034	Only detected in Qpr6 KD	0	0	0	0	2.9528	0	5.0775	3.7085
Nucleic acid-binding protein, putative, HRDC family OS=Deinococcus radiodurans (strain ATCC 13939 / DSM 20539 / JCM 16871 / LMG 4051 / NBRC 15346 / NCIMB 9279 / R1 / VKM B-1422) OX=243230 GN=DR_2444 PE=4 SV=1	Q9RRP4_DEIRA	DR_2444	0.044	Only detected in Qpr6 KD	0	0	0	0	5.9055	8.818	4.062	0
Uncharacterized protein OS=Deinococcus radiodurans (strain ATCC 13939 / DSM 20539 / JCM 16871 / LMG 4051 / NBRC 15346 / NCIMB 9279 / R1 / VKM B-1422) OX=243230 GN=DR_0940 PE=4 SV=1	Q9RVT2_DEIRA	DR_0940	< 0.00010	Only detected in Qpr6 KD	0	0	0	0	4.4292	4.409	5.0775	3.7085
Uncharacterized protein OS=Deinococcus radiodurans (strain ATCC 13939 / DSM 20539 / JCM 16871 / LMG 4051 / NBRC 15346 / NCIMB 9279 / R1 / VKM B-1422) OX=243230 GN=DR_B0041 PE=4 SV=1	Q9RZS3_DEIRA	DR_B0041	0.00028	3.7	4.1907	4.7376	10.881	6.863	26.575	19.106	26.403	25.959
